# Supplementary material for: A study of the impact of urban business credit environment on environmental pollution
Source: PLoS One. 2025 Jan 7;20(1):e0310636. doi: 10.1371/journal.pone.0310636 (PMC11706382; doi:10.1371/journal.pone.0310636)
Supplement: S1 Data — (XLSX) [file pone.0310636.s001.xlsx]

## Sheet: Data for 276 cities
id	year	epi	credit	lncredit	lncredit2	pgdp	lnpgdp	fdi	gov	er	ind	pd	lnpd	fdl	GI	lnGI	IV1	IV2
1	2010	0.132	86.606	4.46137	19.9038	75943	11.2377	0.0305226	0.18159	0.00347947	24.01	1195.05	7.08595	5.5915	3771	8.2351	0	0
1	2011	0.047	85.186	4.44484	19.7566	81658	11.3103	0.0280357	0.188799	0.00442534	23.09	1229.78	7.11459	6.25619	5052	8.52754	0	4.46137
1	2012	0.043	86.06	4.45504	19.8474	87475	11.3791	0.0283917	0.193712	0.00373023	22.7	1260.92	7.1396	6.28623	5703	8.64875	0	4.44484
1	2013	0.054	86.326	4.45813	19.8749	148181	11.9062	0.027072	0.19748	0.0041001	22.32	1288.65	7.16135	6.25535	8842	9.08727	0	4.45504
1	2014	0.092	86.592	4.46121	19.9024	99995	11.5129	0.0260356	0.19736	0.00545401	21.31	1322.89	7.18758	6.23469	10756	9.28322	0	4.45813
1	2015	0.051	86.858	4.46427	19.9297	106497	11.5759	0.0351718	0.231554	0.00541679	19.74	1333.25	7.19538	7.43604	12173	9.40698	0	4.46121
1	2016	0.084	88.744	4.48576	20.122	118198	11.6801	0.0337136	0.236923	0.00588312	19.26	1337.52	7.19857	7.37893	14130	9.55606	0	4.46427
1	2017	0.087	90.63	4.50679	20.3111	128994	11.7675	0.058637	0.228206	0.00632511	19.01	1305.95	7.17469	7.18669	14165	9.55853	0	4.48576
1	2018	0.06	88.857	4.48703	20.1334	140211	11.8509	0.0377814	0.225564	0.00506485	18.63	1304.76	7.17378	7.50581	16448	9.70796	0	4.50679
1	2019	0.038	87.085	4.46688	19.9531	164220	12.009	0.02772	0.209006	0.00423934	16.16	1303.57	7.17286	6.72657	16882	9.734	0	4.48703
1	2020	0.055	87.085	4.46688	19.9531	164889	12.013	0.0269465	0.19711	0.00291424	15.83	1302.98	7.17241	7.26091	22275	10.0112	0	4.46688
1	2021	0.072	87.085	4.46688	19.9531	184000	12.1227	0.03864	0.178922	0.00158914	18.05	1302.74	7.17222	6.90792	19368	9.87138	0	4.46688
2	2010	0.365	72.553	4.28432	18.3554	72994	11.1981	0.0796149	0.201565	0.00368155	52.47	1090.04	6.99397	2.39945	903	6.80572	1	0
2	2011	0.134	79.848	4.38012	19.1855	85213	11.3529	0.0745769	0.221428	0.00360023	52.43	1125.28	7.02579	2.81308	1225	7.1107	1	4.28432
2	2012	0.113	78.31	4.36068	19.0155	93173	11.4422	0.0735159	0.237002	0.00337211	51.68	1156.33	7.05301	2.87483	1523	7.32844	1	4.38012
2	2013	0.144	77.805	4.35421	18.9591	143129	11.8715	0.0725289	0.256319	0.00286922	50.64	1183.18	7.07596	2.93232	2255	7.72091	1	4.36068
2	2014	0.3	77.299	4.34768	18.9023	105231	11.5639	0.0736919	0.271103	0.00392927	49.38	1199.13	7.08935	2.90428	2506	7.82644	1	4.35421
2	2015	0.168	76.794	4.34113	18.8454	107960	11.5895	0.0795938	0.297104	0.00445434	46.58	1207.52	7.09632	3.12288	3379	8.12534	1	4.34768
2	2016	0.263	77.43	4.34937	18.9171	115053	11.6531	0.114481	0.322329	0.00454545	42.33	1210.88	7.0991	3.15393	4641	8.44269	1	4.34113
2	2017	0.305	78.066	4.35755	18.9883	119238	11.6889	0.0386119	0.263513	0.00348095	40.94	1247.79	7.12913	3.22651	5048	8.52675	1	4.34937
2	2018	0.194	78.18	4.35901	19.001	120711	11.7012	0.0170664	0.232324	0.00405284	40.46	1223.89	7.10979	3.3201	6614	8.79694	1	4.35755
2	2019	0.183	78.294	4.36047	19.0137	90371	11.4117	0.0231431	0.249633	0.00325954	35.23	1225.66	7.11124	4.64931	6280	8.74513	1	4.35901
2	2020	0.192	78.294	4.36047	19.0137	101614	11.5289	0.0231893	0.223758	0.0031714	34.11	1227.43	7.11268	5.02187	8474	9.04476	1	4.36047
2	2021	0.201	78.294	4.36047	19.0137	114312	11.6467	0.03434	0.200716	0.00308326	37.3	1215.04	7.10254	4.7623	7484	8.92052	1	4.36047
3	2010	0.263	69.835	4.24614	18.0297	33915	10.4316	0.00485964	0.0897274	0.00313223	48.63	642.051	6.46467	2.65691	202	5.30827	0	0
3	2011	0.146	75.908	4.32952	18.7448	39919	10.5946	0.00581005	0.0988414	0.00142918	49.77	648.65	6.47489	2.54125	231	5.44242	0	4.24614
3	2012	0.137	75.039	4.31801	18.6452	43552	10.6817	0.0118965	0.103127	0.00230273	49.79	655.351	6.48517	2.58562	282	5.64191	0	4.32952
3	2013	0.172	74.729	4.31387	18.6095	48491	10.7891	0.0124853	0.106427	0.00497512	48.51	662.532	6.49607	2.69752	382	5.94542	0	4.31801
3	2014	0.301	74.42	4.30972	18.5737	48970	10.799	0.0121411	0.109566	0.00473597	46.76	669.876	6.50709	2.75103	440	6.08677	0	4.31387
3	2015	0.168	74.11	4.30555	18.5378	51043	10.8404	0.0130522	0.125425	0.00426439	45.08	675.265	6.51511	2.74313	528	6.2691	0	4.30972
3	2016	0.27	73.572	4.29826	18.4751	55177	10.9183	0.0136821	0.125869	0.00323866	45.45	680.502	6.52283	2.74199	833	6.72503	0	4.30555
3	2017	0.186	73.035	4.29094	18.4122	57024	10.9512	0.0152435	0.130601	0.00464474	43.94	686.516	6.53163	3.33946	883	6.78333	0	4.29826
3	2018	0.127	73.349	4.29523	18.449	55723	10.9281	0.016318	0.184483	0.0041728	37.57	691.04	6.5382	3.83391	1374	7.22548	0	4.29094
3	2019	0.119	73.663	4.2995	18.4857	52859	10.8754	0.0193955	0.180964	0.00272628	31.53	696.063	6.54544	4.52644	1624	7.39265	0	4.29523
3	2020	0.119	73.663	4.2995	18.4857	52961	10.8773	0.0212765	0.192453	0.00356604	29.4	709.332	6.56432	4.98122	2491	7.82044	0	4.2995
3	2021	0.119	73.663	4.2995	18.4857	57925	10.9669	0.02943	0.168914	0.0044058	32.47	707.01	6.56105	4.99058	2243	7.71557	0	4.2995
4	2010	0.495	66.012	4.18984	17.5547	59389	10.9919	0.01324	0.0743839	0.00565995	58.14	551.739	6.31308	1.49992	117	4.76217	0	0
4	2011	0.246	73.645	4.29926	18.4836	71565	11.1784	0.0128314	0.0811548	0.00423972	60.08	555.043	6.31905	1.43994	145	4.97673	0	4.18984
4	2012	0.187	72.471	4.28319	18.3457	76643	11.2469	0.0132487	0.083648	0.00317228	59.26	558.035	6.32442	1.52938	133	4.89035	0	4.29926
4	2013	0.231	71.198	4.26546	18.1942	82831	11.3246	0.0136768	0.0812223	0.00403769	58.7	555.495	6.31986	1.64793	243	5.49306	0	4.28319
4	2014	0.595	69.924	4.24741	18.0405	80450	11.2954	0.0138823	0.0842781	0.00364118	57.75	569.121	6.34409	1.77428	238	5.47227	0	4.26546
4	2015	0.282	68.651	4.22904	17.8847	78398	11.2696	0.012693	0.115726	0.0035061	55.13	569.67	6.34506	2.00494	268	5.59099	0	4.24741
4	2016	0.67	69.109	4.23568	17.941	81239	11.3052	0.0155009	0.114689	0.00348432	55.07	570.368	6.34628	2.08578	376	5.92959	0	4.22904
4	2017	0.674	69.568	4.2423	17.9972	82972	11.3263	0.0166123	0.111989	0.00381225	55.75	571.25	6.34783	2.13797	437	6.07993	0	4.23568
4	2018	0.551	70.062	4.24938	18.0572	87855	11.3834	0.0161814	0.118934	0.00606061	54.89	571.891	6.34895	2.14258	686	6.53088	0	4.2423
4	2019	0.566	70.556	4.25641	18.117	86667	11.3698	0.0180608	0.115749	0.00597868	52.44	572.365	6.34978	2.35454	765	6.63988	0	4.24938
4	2020	0.566	70.556	4.25641	18.117	93470	11.4454	0.0186074	0.128452	0.00326052	53.21	572.929	6.35076	2.51233	1310	7.17778	0	4.25641
4	2021	0.566	70.556	4.25641	18.117	106783	11.5786	0.02454	0.111948	0.00054235	55.24	571.333	6.34797	2.38475	999	6.90675	0	4.25641
5	2010	0.084	68.264	4.22338	17.837	31182	10.3476	0.0361618	0.145884	0.00347625	39.53	383.248	5.94868	2.54618	59	4.07754	1	0
5	2011	0.054	75.88	4.32915	18.7416	35691	10.4827	0.0363325	0.157576	0.00340768	39.2	385.311	5.95405	2.52621	77	4.34381	1	4.22338
5	2012	0.045	75.728	4.32715	18.7242	37804	10.5402	0.0347907	0.175513	0.00427838	39.29	387.283	5.95915	2.68467	67	4.20469	1	4.32915
5	2013	0.06	73.596	4.29859	18.4779	39889	10.5939	0.0391197	0.171393	0.0052883	38.29	390.285	5.96688	2.90843	99	4.59512	1	4.32715
5	2014	0.115	71.465	4.26921	18.2261	39282	10.5785	0.0415712	0.176632	0.00732936	37.44	392.848	5.97342	3.16119	97	4.57471	1	4.29859
5	2015	0.613	69.333	4.23892	17.9685	40746	10.6151	0.042897	0.182573	0.0050648	35.59	392.412	5.97231	3.11188	124	4.82028	1	4.26921
5	2016	0.106	70.356	4.25357	18.0928	73755	11.2085	0.0445188	0.181992	0.00583988	34.73	394.937	5.97873	3.0469	161	5.0814	1	4.23892
5	2017	0.092	71.38	4.26802	18.216	48356	10.7863	0.0459906	0.175093	0.00483691	34.17	398.718	5.98825	3.0226	242	5.48894	1	4.25357
5	2018	0.076	70.998	4.26265	18.1702	52380	10.8663	0.0448554	0.178072	0.0028536	33.14	401.718	5.99575	3.15276	237	5.46806	1	4.26802
5	2019	0.07	70.615	4.25724	18.1241	51334	10.8461	0.051369	0.197231	0.00389809	32.89	403.268	5.9996	3.61536	281	5.63835	1	4.26265
5	2020	0.069	70.615	4.25724	18.1241	53821	10.8934	0.0541369	0.201852	0.00320061	32.68	402.435	5.99753	3.86294	497	6.20859	1	4.25724
5	2021	0.068	70.615	4.25724	18.1241	58774	10.9815	0.055452	0.167892	0.00250314	35.63	401.73	5.99578	3.89542	389	5.96358	1	4.25724
6	2010	0.22	66.022	4.18999	17.556	26143	10.1713	0.0141008	0.111729	0.00240994	54.21	761.542	6.63535	1.484	63	4.14313	0	0
6	2011	0.131	72.17	4.27902	18.3101	30270	10.3179	0.0151791	0.11783	0.00310559	54.77	765.785	6.6409	1.44354	85	4.44265	0	4.18999
6	2012	0.096	71.829	4.27429	18.2695	32650	10.3936	0.0167023	0.125511	0.00205436	53.59	769.694	6.64599	1.5758	103	4.63473	0	4.27902
6	2013	0.128	71.01	4.26282	18.1716	30800	10.3353	0.017878	0.119919	0.00203634	51.34	769.708	6.64601	1.80515	140	4.94164	0	4.27429
6	2014	0.329	70.192	4.25123	18.073	32943	10.4025	0.0184563	0.131387	0.00413304	50.11	772.565	6.64972	1.98455	142	4.95583	0	4.26282
6	2015	0.13	69.373	4.2395	17.9733	33450	10.4178	0.0162425	0.16393	0.00659938	47.16	775.834	6.65394	2.20742	263	5.57215	0	4.25123
6	2016	0.244	68.858	4.23205	17.9102	35265	10.4706	0.0203336	0.158174	0.00546295	47.24	779.739	6.65896	2.32248	221	5.39816	0	4.2395
6	2017	0.245	68.343	4.22454	17.8467	35567	10.4792	0.0218242	0.161859	0.00481109	47.9202	779.749	6.65897	2.63478	285	5.65249	0	4.23205
6	2018	0.195	68.078	4.22065	17.8139	36289	10.4993	0.0213507	0.181208	0.0053827	45.1	779.794	6.65903	2.69645	416	6.03069	0	4.22454
6	2019	0.212	67.812	4.21674	17.7809	36546	10.5063	0.0235843	0.199999	0.0043679	44.59	780.493	6.65993	3.04048	373	5.92158	0	4.22065
6	2020	0.182	67.812	4.21674	17.7809	38623	10.5616	0.0255007	0.217026	0.00478529	43.19	780.088	6.65941	3.36738	714	6.57088	0	4.21674
6	2021	0.152	67.812	4.21674	17.7809	43817	10.6878	0.03524	0.183168	0.00520268	46.44	776.112	6.6543	3.40988	623	6.43455	0	4.21674
7	2010	0.2	66.815	4.20193	17.6562	17189	9.75202	0.0142333	0.142182	0.00254741	55.61	572.187	6.34947	2.20373	23	3.13549	0	0
7	2011	0.09	74.116	4.30563	18.5385	20027	9.90484	0.00072773	0.15019	0.0007984	55.52	575.525	6.35528	1.93961	33	3.49651	0	4.20193
7	2012	0.075	73.841	4.30191	18.5065	21361	9.96932	0.00410996	0.16334	0.00138228	54.15	578.189	6.3599	2.10033	55	4.00733	0	4.30563
7	2013	0.097	72.217	4.27968	18.3156	21030	9.9537	0.0177454	0.161535	0.00233058	52.38	580.471	6.36384	2.35252	63	4.14313	0	4.30191
7	2014	0.226	70.593	4.25693	18.1215	22758	10.0327	0.0181269	0.178891	0.00431344	47.36	583.632	6.36927	2.56074	75	4.31749	0	4.27968
7	2015	0.113	68.969	4.23366	17.9239	24256	10.0964	0.00775333	0.211744	0.00243744	44.97	586.697	6.37451	2.66111	153	5.03044	0	4.25693
7	2016	0.23	67.983	4.21926	17.8021	27038	10.205	0.0182962	0.207206	0.00597163	46.86	588.748	6.378	2.6983	161	5.0814	0	4.23366
7	2017	0.158	66.998	4.20466	17.6792	28499	10.2576	0.0194901	0.200191	0.0038583	45.5992	591.297	6.38232	2.90397	155	5.04343	0	4.21926
7	2018	0.099	66.882	4.20293	17.6646	29210	10.2823	0.0196187	0.230075	0.00356795	40.77	593.131	6.38542	3.23097	347	5.84932	0	4.20466
7	2019	0.062	66.767	4.20121	17.6502	28707	10.2649	0.0222997	0.259663	0.00316933	39.3	594.804	6.38823	3.73129	386	5.95584	0	4.20293
7	2020	0.049	66.767	4.20121	17.6502	30909	10.3388	0.0241513	0.277663	0.00416017	37.41	571.745	6.34869	4.11218	617	6.42487	0	4.20121
7	2021	0.036	66.767	4.20121	17.6502	33111	10.4076	0.0241788	0.276653	0.005151	39.51	570.088	6.34579	4.22019	557	6.32257	0	4.20121
8	2010	0.162	66.429	4.19613	17.6075	18451	9.82287	0.0156666	0.131154	0.003427	51.6	536.273	6.28464	2.37788	159	5.0689	0	0
8	2011	0.073	72.304	4.28088	18.3259	21796	9.98948	0.011751	0.13579	0.00423266	54.63	539.345	6.29035	1.87792	218	5.3845	0	4.19613
8	2012	0.064	71.254	4.26625	18.2009	24053	10.088	0.0127719	0.140973	0.00363322	54.98	543.129	6.29735	1.96439	281	5.63835	0	4.28088
8	2013	0.081	70.682	4.25819	18.1322	24951	10.1247	0.0132191	0.158419	0.00435768	54.36	489.44	6.19326	2.16571	477	6.16752	0	4.26625
8	2014	0.157	70.109	4.25005	18.0629	26501	10.1849	0.0122615	0.150762	0.00603552	51.5	517.922	6.24982	2.39178	429	6.06146	0	4.25819
8	2015	0.077	69.537	4.24186	17.9934	29067	10.2774	0.00863408	0.171729	0.00573723	50.02	520.73	6.25523	2.69509	454	6.1181	0	4.25005
8	2016	0.108	69.259	4.23785	17.9594	29992	10.3087	0.0134381	0.176023	0.00425351	48.37	524.431	6.26231	2.6982	595	6.38856	0	4.24186
8	2017	0.086	68.981	4.23383	17.9253	29580	10.2949	0.0143317	0.192383	0.00559313	45.942	471.904	6.15678	3.0639	639	6.4599	0	4.23785
8	2018	0.052	68.589	4.22813	17.8771	31057	10.3436	0.0180937	0.322537	0.00304524	42.19	421.875	6.04471	3.42614	965	6.87213	0	4.23383
8	2019	0.052	68.197	4.2224	17.8287	31856	10.369	0.0210033	0.232688	0.00275265	34.95	423.669	6.04895	3.74611	843	6.73697	0	4.22813
8	2020	0.077	68.197	4.2224	17.8287	34269	10.442	0.0198091	0.369011	0.00363005	33.43	416.615	6.03216	4.1817	1456	7.28345	0	4.2224
8	2021	0.102	68.197	4.2224	17.8287	40403	10.6067	0.02415	0.21251	0.00450745	36.69	414.469	6.027	4.31322	1408	7.24993	0	4.2224
9	2010	0.163	67.752	4.21585	17.7734	22517	10.022	0.00703627	0.188047	0.00230321	42.96	118.19	4.7723	2.2231	13	2.56495	0	0
9	2011	0.054	75.488	4.32397	18.6968	25649	10.1523	0.0107863	0.206967	0.00245923	44.2	118.862	4.77796	2.25478	17	2.83321	0	4.21585
9	2012	0.042	74.701	4.31349	18.6062	28139	10.2449	0.0127729	0.216093	0.00229128	42.89	119.409	4.78255	2.32399	21	3.04452	0	4.32397
9	2013	0.054	73.768	4.30092	18.4979	28201	10.2471	0.0130189	0.223855	0.00212134	42.13	119.938	4.78698	2.46865	44	3.78419	0	4.31349
9	2014	0.115	72.835	4.2882	18.3886	30540	10.3268	0.0148077	0.244418	0.00428174	42.66	120.145	4.7887	2.67388	38	3.63759	0	4.30092
9	2015	0.056	71.902	4.2753	18.2782	30840	10.3366	0.0151934	0.286211	0.00464074	40.01	120.166	4.78888	2.9524	73	4.29046	0	4.2882
9	2016	0.083	70.721	4.25874	18.1369	33142	10.4086	0.0208436	0.283216	0.00615191	37.32	120.259	4.78964	3.34877	81	4.39445	0	4.2753
9	2017	0.087	69.539	4.24189	17.9936	32219	10.3803	0.0193822	0.331164	0.0066778	35.8127	120.476	4.79145	4.10849	137	4.91998	0	4.25874
9	2018	0.069	69.041	4.2347	17.9327	34661	10.4534	0.0189291	0.364607	0.00560088	33.74	120.49	4.79156	4.34448	198	5.28827	0	4.24189
9	2019	0.058	68.542	4.22745	17.8713	35025	10.4638	0.0207079	0.393951	0.00477185	28.72	120.21	4.78924	4.71913	178	5.18178	0	4.2347
9	2020	0.06	68.542	4.22745	17.8713	38637	10.562	0.0200219	0.401896	0.0053012	26.94	111.929	4.71786	5.06971	356	5.87493	0	4.22745
9	2021	0.062	68.542	4.22745	17.8713	42049	10.6466	0.02339	0.313983	0.00583056	27.72	111.405	4.71317	5.10199	316	5.75574	0	4.22745
10	2010	0.129	65.769	4.18615	17.5238	25699	10.1542	0.00532597	0.175396	0.00326305	51.04	88.0234	4.4776	1.96283	13	2.56495	0	0
10	2011	0.042	72.982	4.29021	18.4059	31705	10.3642	0.00333117	0.174206	0.00214658	54.83	88.3551	4.48136	1.85371	18	2.89037	0	4.18615
10	2012	0.03	75.743	4.32735	18.7259	33791	10.4279	0.00696611	0.199503	0.00576203	52.91	88.7918	4.48629	1.97167	20	2.99573	0	4.29021
10	2013	0.036	73.917	4.30294	18.5153	33653	10.4239	0.00201411	0.205767	0.00540541	51.08	89.0135	4.48879	2.13039	19	2.94444	0	4.32735
10	2014	0.103	72.09	4.27792	18.3006	38128	10.5487	0.00683576	0.189431	0.00555881	49.98	89.3199	4.49222	2.27363	23	3.13549	0	4.30294
10	2015	0.044	70.264	4.25226	18.0817	38505	10.5585	0.0073156	0.215301	0.00592168	46.84	89.3934	4.49305	2.52359	29	3.3673	0	4.27792
10	2016	0.118	68.895	4.23258	17.9148	40741	10.615	0.00923733	0.211149	0.00678551	45.79	89.4364	4.49353	2.68815	58	4.06044	0	4.25226
10	2017	0.133	67.526	4.21251	17.7453	41299	10.6286	0.00173696	0.230398	0.00536633	41.6372	90.2772	4.50288	3.01726	97	4.57471	0	4.23258
10	2018	0.104	67.084	4.20595	17.69	41476	10.6329	0.00903962	0.254584	0.00706567	36.27	90.6292	4.50678	3.29103	141	4.94876	0	4.21251
10	2019	0.116	66.642	4.19934	17.6344	41080	10.6233	0.00255868	0.28676	0.00396354	33.21	90.7253	4.50784	3.65583	130	4.86753	0	4.20595
10	2020	0.112	66.642	4.19934	17.6344	46119	10.739	0.00957311	0.289726	0.00485896	32.13	84.8706	4.44113	3.81268	237	5.46806	0	4.19934
10	2021	0.108	66.642	4.19934	17.6344	51158	10.8427	0.00709	0.248203	0.00575438	34	84.4857	4.43658	3.73579	220	5.39363	0	4.19934
11	2010	0.066	68.205	4.22252	17.8297	31091	10.3447	0.00714615	0.096742	0.00188159	50.62	508.29	6.23105	1.53416	53	3.97029	0	0
11	2011	0.054	74.302	4.30814	18.5601	36053	10.4927	0.00731499	0.102255	0.00266845	52.56	512.182	6.23868	1.31074	49	3.89182	0	4.22252
11	2012	0.047	72.415	4.28241	18.3391	38949	10.57	0.00799292	0.110785	0.00093182	52.59	515.465	6.24507	1.40614	54	3.98898	0	4.30814
11	2013	0.053	71.11	4.26423	18.1836	39960	10.5956	0.00843229	0.116964	0.00175887	52.27	514.85	6.24388	1.55042	109	4.69135	0	4.28241
11	2014	0.122	69.804	4.24569	18.0259	42676	10.6614	0.00671293	0.12168	0.00194449	51.97	518.276	6.25051	1.68571	99	4.59512	0	4.26423
11	2015	0.067	68.499	4.22682	17.866	44819	10.7104	0.00887115	0.146005	0.00342759	49.58	520.538	6.25486	1.7937	149	5.00395	0	4.24569
11	2016	0.077	68.496	4.22678	17.8656	47425	10.7669	0.0105885	0.142438	0.00243483	49.59	522.321	6.25828	1.91087	197	5.2832	0	4.22682
11	2017	0.07	68.493	4.22673	17.8653	48384	10.7869	0.0115626	0.15109	0.00485673	48.732	523.448	6.26044	2.04187	280	5.63479	0	4.22678
11	2018	0.066	68.691	4.22962	17.8897	48562	10.7906	0.0121047	0.169256	0.00333056	42.98	518.486	6.25091	2.19844	426	6.05444	0	4.22673
11	2019	0.06	68.89	4.23251	17.9141	47663	10.7719	0.0137847	0.191279	0.00290237	39.86	519.351	6.25258	2.49221	374	5.92426	0	4.22962
11	2020	0.066	68.89	4.23251	17.9141	50713	10.8339	0.014948	0.198668	0.0040032	38.76	520.283	6.25437	2.71138	860	6.75693	0	4.23251
11	2021	0.072	68.89	4.23251	17.9141	57002	10.9508	0.01791	0.161118	0.00510403	41.51	520.413	6.25462	2.686	768	6.64379	0	4.23251
12	2010	0.079	70.075	4.24957	18.0588	31844	10.3686	0.0245859	0.132958	0.00228793	53.57	683.798	6.52766	2.32909	57	4.04305	0	0
12	2011	0.039	76.131	4.33246	18.7702	36773	10.5125	0.0230553	0.141457	0.00305216	54.33	689.486	6.53595	2.35994	83	4.41884	0	4.24957
12	2012	0.031	73.329	4.29496	18.4467	40598	10.6115	0.0218181	0.149381	0.00351519	53.98	695.602	6.54478	2.5012	121	4.79579	0	4.33246
12	2013	0.038	71.983	4.27643	18.2879	46046	10.7374	0.0218427	0.150495	0.00410759	52.6	700.094	6.55121	2.81009	135	4.90527	0	4.29496
12	2014	0.083	70.638	4.25757	18.1269	48407	10.7874	0.0202465	0.139024	0.00540466	48.06	708.524	6.56318	2.96916	160	5.07517	0	4.27643
12	2015	0.05	69.292	4.23833	17.9634	54460	10.9052	0.0190319	0.194814	0.00523256	44.56	715.011	6.5723	3.33235	253	5.53339	0	4.25757
12	2016	0.092	70.603	4.25707	18.1227	58972	10.9848	0.0196859	0.187065	0.00782304	44.07	723.128	6.58359	4.09604	293	5.68017	0	4.23833
12	2017	0.071	71.914	4.27547	18.2797	61586	11.0282	0.0231632	0.202257	0.00313952	43.6817	742.855	6.6105	4.14235	337	5.82008	0	4.25707
12	2018	0.037	72.208	4.27955	18.3146	64906	11.0807	0.0223342	0.199585	0.00406611	36.61	757.85	6.63049	3.98353	491	6.19644	0	4.27547
12	2019	0.028	72.502	4.28361	18.3494	65512	11.09	0.0238629	0.200177	0.00193237	32.92	770.997	6.64768	4.15007	461	6.1334	0	4.27955
12	2020	0.035	72.502	4.28361	18.3494	60989	11.0184	0.0182598	0.197477	0.0025299	30.96	859.589	6.75645	4.35328	820	6.7093	0	4.28361
12	2021	0.042	72.502	4.28361	18.3494	74581	11.2196	0.03715	0.247615	0.00312743	33.61	867.784	6.76594	4.31611	824	6.71417	0	4.28361
13	2010	0.135	63.618	4.1529	17.2465	18076	9.80234	0.00870364	0.143382	0.00273444	50.65	492.465	6.19942	2.57239	42	3.73767	0	0
13	2011	0.027	69.527	4.24172	17.9921	21334	9.96806	0.0102352	0.147909	0.00557502	52.56	494.493	6.20353	2.04818	30	3.4012	0	4.1529
13	2012	0.022	70.669	4.25801	18.1306	23101	10.0476	0.0114534	0.159056	0.00459137	51.72	497.368	6.20933	2.25233	68	4.21951	0	4.24172
13	2013	0.033	69.897	4.24702	18.0372	23889	10.0812	0.0117101	0.173387	0.00308042	52.18	499.603	6.21381	2.56827	95	4.55388	0	4.25801
13	2014	0.064	69.125	4.23592	17.943	26022	10.1667	0.0115614	0.211093	0.00551169	47.86	501.804	6.21821	2.76752	90	4.49981	0	4.24702
13	2015	0.036	68.353	4.22469	17.848	27543	10.2235	0.00854102	0.220433	0.00421526	46.15	503.165	6.22092	3.04912	115	4.74493	0	4.23592
13	2016	0.037	68.149	4.2217	17.8227	31955	10.3721	0.011109	0.213197	0.00574856	47.06	505.173	6.2249	2.83439	150	5.01064	0	4.22469
13	2017	0.016	67.945	4.2187	17.7974	34177	10.4393	0.011583	0.195832	0.00587268	45.3584	506.001	6.22654	2.96065	194	5.26786	0	4.2217
13	2018	0.017	67.898	4.21801	17.7916	34898	10.4602	0.012494	0.230454	0.00588859	41.02	507.362	6.22923	3.23791	245	5.50126	0	4.2187
13	2019	0.013	67.852	4.21733	17.7859	33599	10.4223	0.0124466	0.26199	0.00365726	32.7	508.871	6.23219	3.77827	234	5.45532	0	4.21801
13	2020	0.018	67.852	4.21733	17.7859	36938	10.517	0.0125121	0.269102	0.00230701	31.41	477.686	6.16895	4.03007	379	5.93754	0	4.21733
13	2021	0.023	67.852	4.21733	17.7859	40561	10.6106	0.01513	0.232106	0.00095676	34.29	474.974	6.16326	4.07959	413	6.02345	0	4.21733
14	2010	0.16	73.851	4.30205	18.5076	50225	10.8243	0.0107909	0.104974	0.0119311	44.91	601.7	6.39976	5.25967	185	5.22036	0	0
14	2011	0.05	75.356	4.32222	18.6816	49292	10.8055	0.0210873	0.113168	0.00793542	45.63	606.089	6.40703	6.36616	260	5.56068	0	4.30205
14	2012	0.041	75.342	4.32204	18.68	54440	10.9049	0.0213651	0.117248	0.00485334	44.8	609.091	6.41197	6.61004	259	5.55683	0	4.32222
14	2013	0.051	74.623	4.31245	18.5972	65746	11.0936	0.0242366	0.127538	0.00477987	43.6	650.211	6.4773	7.01718	393	5.97381	0	4.32204
14	2014	0.112	73.905	4.30278	18.5139	59023	10.9857	0.0261316	0.125458	0.00601395	40	660.265	6.49264	7.09441	475	6.16331	0	4.31245
14	2015	0.053	73.186	4.293	18.4299	63483	11.0585	0.0193657	0.151072	0.0042886	37.3	675.379	6.51527	7.17332	516	6.24611	0	4.30278
14	2016	0.071	73.167	4.29274	18.4277	68234	11.1307	0.0103859	0.141217	0.00467588	36.12	694.292	6.54289	7.16381	630	6.44572	0	4.293
14	2017	0.076	73.147	4.29247	18.4253	77536	11.2585	0.00213862	0.141641	0.0058548	37.6153	713.166	6.56971	6.78898	736	6.60123	0	4.29274
14	2018	0.058	72.666	4.28587	18.3687	88272	11.3882	0.00166948	0.139648	0.00352526	37.05	731.962	6.59573	6.31005	984	6.89163	0	4.29247
14	2019	0.064	72.185	4.27923	18.3118	90698	11.4153	0.00166376	0.152023	0.00379327	37.69	748.677	6.61831	6.54534	991	6.89871	0	4.28587
14	2020	0.08	72.185	4.27923	18.3118	78734	11.2738	0.00169361	0.155865	0.00268393	36.21	769.796	6.64613	6.99145	1705	7.44132	0	4.27923
14	2021	0.096	72.185	4.27923	18.3118	95646	11.4684	0.00342	0.122811	0.00157459	41.25	780.28	6.65965	6.21055	158	5.06259	0	4.27923
15	2010	0.294	68.337	4.22445	17.846	21369	9.9697	0.0152723	0.191004	0.00513274	48.69	235.327	5.46097	3.74172	39	3.66356	0	0
15	2011	0.074	74.083	4.30519	18.5346	25341	10.1402	0.00814267	0.200583	0.00361129	50.73	236.659	5.46662	2.99788	38	3.63759	0	4.22445
15	2012	0.06	73.913	4.30289	18.5148	27815	10.2333	0.014243	0.202399	0.00335946	50.7	237.891	5.47181	2.98957	32	3.46574	0	4.30519
15	2013	0.073	72.02	4.27694	18.2922	28707	10.2649	0.010534	0.241027	0.00612745	47.09	229.244	5.43479	3.31734	81	4.39445	0	4.30289
15	2014	0.135	70.128	4.25032	18.0652	29607	10.2958	0.0111355	0.221406	0.00371058	44.47	228.306	5.43069	3.30945	69	4.23411	0	4.27694
15	2015	0.074	68.235	4.22296	17.8334	30989	10.3414	0.0112935	0.276069	0.0032568	41.77	226.867	5.42436	3.42575	74	4.30407	0	4.25032
15	2016	0.068	67.434	4.21115	17.7338	30046	10.3105	0.0130218	0.276749	0.00351269	36.52	225.572	5.41864	3.75785	116	4.75359	0	4.22296
15	2017	0.085	66.632	4.19918	17.6332	32671	10.3942	0.0102441	0.29029	0.00560652	36.8531	224.188	5.41249	3.51376	113	4.72739	0	4.21115
15	2018	0.072	66.936	4.20374	17.6714	36877	10.5153	0.00946547	0.26258	0.00252334	36.52	222.716	5.4059	3.34729	120	4.78749	0	4.19918
15	2019	0.071	67.239	4.20825	17.7094	38122	10.5485	0.00366264	0.277121	0.00316764	37.2	221.868	5.40208	3.58707	110	4.70048	0	4.20374
15	2020	0.083	67.239	4.20825	17.7094	43982	10.6915	0.00247994	0.283358	0.0051557	37.01	218.383	5.38625	3.88474	247	5.50939	0	4.20825
15	2021	0.095	67.239	4.20825	17.7094	54391	10.904	0.00539	0.221352	0.00714376	42.47	218.239	5.38559	3.47207	257	5.54908	0	4.20825
16	2010	0.114	66.171	4.19224	17.5749	31898	10.3703	0.00595161	0.137903	0.00345216	59.46	299.614	5.7025	3.11195	18	2.89037	0	0
16	2011	0.041	74.528	4.31117	18.5862	38500	10.5584	0.0221777	0.133937	0.00454324	59.44	300.709	5.70614	2.65751	20	2.99573	0	4.19224
16	2012	0.032	72.446	4.28284	18.3427	43702	10.6851	0.0247235	0.146567	0.00374915	58.89	301.808	5.70979	2.70142	18	2.89037	0	4.31117
16	2013	0.039	70.88	4.26099	18.156	46001	10.7364	0.0268253	0.140512	0.00571735	57.68	294.377	5.68486	2.88593	52	3.95124	0	4.28284
16	2014	0.07	69.314	4.23865	17.9661	44382	10.7006	0.0274955	0.140943	0.00497297	54.63	293.76	5.68276	2.92279	30	3.4012	0	4.26099
16	2015	0.044	67.748	4.21579	17.7729	42688	10.6617	0.0318895	0.169062	0.00521798	49.83	292.365	5.678	3.4737	33	3.49651	0	4.23865
16	2016	0.116	67.072	4.20577	17.6885	44461	10.7024	0.0332146	0.153694	0.00388511	48.03	291.31	5.67439	3.37768	35	3.55535	0	4.21579
16	2017	0.113	66.395	4.19562	17.6032	47790	10.7746	0.011555	0.157816	0.00338028	47.6917	290.101	5.67023	3.5173	28	3.3322	0	4.20577
16	2018	0.065	67.51	4.21228	17.7433	51976	10.8585	0.00992121	0.168919	0.00383926	47.03	289.422	5.66788	3.5548	50	3.91202	0	4.19562
16	2019	0.017	68.624	4.22864	17.8814	50775	10.8352	0.00185751	0.184287	0.00236901	45.53	289.148	5.66694	3.98866	28	3.3322	0	4.21228
16	2020	0.042	68.624	4.22864	17.8814	56245	10.9375	0.00444328	0.208304	0.00608717	45.01	288.386	5.6643	4.10903	76	4.33073	0	4.22864
16	2021	0.069	68.624	4.22864	17.8814	69731	11.1524	0.00857	0.140956	0.00980533	51.69	286.871	5.65903	3.51402	1584	7.36771	0	4.22864
17	2010	0.271	68.017	4.21976	17.8063	27642	10.2271	0.0102194	0.147643	0.00319234	65.38	240.163	5.48132	2.27606	40	3.68888	0	0
17	2011	0.106	74.158	4.3062	18.5433	36425	10.503	0.0109798	0.144454	0.0058235	67.89	241.338	5.4862	1.89148	31	3.43399	0	4.21976
17	2012	0.086	71.761	4.27334	18.2614	39523	10.5846	0.0132696	0.151909	0.00268176	67.36	242.492	5.49097	1.93099	51	3.93183	0	4.3062
17	2013	0.107	69.941	4.24765	18.0425	39343	10.5801	0.0145167	0.184356	0.00543872	65.01	235.517	5.46178	2.07451	76	4.33073	0	4.27334
17	2014	0.259	68.121	4.22129	17.8193	39196	10.5763	0.0158754	0.183316	0.00407036	58.33	234.598	5.45787	2.22581	67	4.20469	0	4.24765
17	2015	0.12	66.301	4.1942	17.5913	35029	10.4639	0.023509	0.202087	0.00391134	51.13	233.267	5.45218	2.65713	82	4.40672	0	4.22129
17	2016	0.133	65.742	4.18574	17.5204	37063	10.5204	0.024835	0.184453	0.00248447	50.92	231.11	5.44289	2.6124	84	4.43082	0	4.1942
17	2017	0.13	65.183	4.1772	17.449	42887	10.6663	0.0175794	0.181674	0.00406599	53.7004	230.208	5.43898	2.52276	94	4.54329	0	4.18574
17	2018	0.088	66.65	4.19946	17.6354	47540	10.7693	0.0159239	0.196718	0.00166641	54.19	229.172	5.43447	2.57227	116	4.75359	0	4.1772
17	2019	0.082	68.118	4.22124	17.8189	47219	10.7626	0.0171579	0.216175	0.00334594	53.35	228.278	5.43057	2.87077	199	5.2933	0	4.19946
17	2020	0.088	68.118	4.22124	17.8189	53778	10.8926	0.0166259	0.231404	0.00209738	52.51	227.866	5.42876	3.1138	372	5.91889	0	4.22124
17	2021	0.094	68.118	4.22124	17.8189	73001	11.1982	0.02083	0.168015	0.00084882	59.84	225.842	5.41984	2.5883	340	5.82895	0	4.22124
18	2010	0.213	66.499	4.19719	17.6164	32337	10.384	0.0121325	0.122521	0.00479616	63.6	241.946	5.48871	2.65486	26	3.2581	0	0
18	2011	0.058	71.357	4.2677	18.2132	39205	10.5766	0.0157317	0.126525	0.00537897	65.46	242.499	5.491	2.38195	37	3.61092	0	4.19719
18	2012	0.046	71.196	4.26544	18.194	44257	10.6978	0.0160646	0.128184	0.00371361	64.55	243.125	5.49358	2.47481	35	3.55535	0	4.2677
18	2013	0.06	69.888	4.24689	18.0361	47119	10.7604	0.0170447	0.152451	0.0051353	62.45	237.429	5.46987	2.52595	43	3.7612	0	4.26544
18	2014	0.124	68.579	4.22799	17.8759	44943	10.7132	0.0168595	0.156129	0.00484966	58.76	236.728	5.46691	2.63056	52	3.95124	0	4.24689
18	2015	0.071	67.271	4.20873	17.7134	44994	10.7143	0.0153728	0.173147	0.00359389	55.4	235.565	5.46199	2.66479	54	3.98898	0	4.22799
18	2016	0.211	66.898	4.20317	17.6666	45271	10.7204	0.0126675	0.164396	0.00458453	52.88	234.705	5.45833	2.87492	33	3.49651	0	4.20873
18	2017	0.104	66.525	4.19758	17.6197	49487	10.8095	0.0117547	0.154934	0.00222253	53.2255	233.616	5.45368	2.8386	59	4.07754	0	4.20317
18	2018	0.068	68.567	4.22781	17.8744	57819	10.9651	0.0139225	0.168997	0.00222717	53.1	233.093	5.45144	2.7203	80	4.38203	0	4.19758
18	2019	0.043	70.608	4.25714	18.1233	57714	10.9633	0.0158757	0.18634	0.00315096	54.32	232.943	5.4508	3.06099	82	4.40672	0	4.22781
18	2020	0.045	70.608	4.25714	18.1233	64966	11.0816	0.0153394	0.1992	0.00356252	53.51	232.826	5.45029	3.12492	136	4.91265	0	4.25714
18	2021	0.047	70.608	4.25714	18.1233	87265	11.3767	0.02008	0.15274	0.00397408	60.36	232.215	5.44766	2.64333	365	5.8999	0	4.25714
19	2010	0.147	65.377	4.18017	17.4738	41107	10.6239	0.014033	0.134495	0.00664109	56.56	160.804	5.08019	1.81257	10	2.30259	0	0
19	2011	0.055	69.168	4.23654	17.9483	49692	10.8136	0.0087517	0.134963	0.00442539	58.32	161.665	5.08553	1.31455	7	1.94591	0	4.18017
19	2012	0.038	68.004	4.21957	17.8047	58205	10.9717	0.00839895	0.13777	0.0054923	59.18	162.541	5.09093	1.27682	12	2.48491	0	4.23654
19	2013	0.049	66.974	4.2043	17.6762	58989	10.9851	0.00930427	0.150493	0.00628834	56.03	156.862	5.05536	1.32531	20	2.99573	0	4.21957
19	2014	0.089	65.945	4.18882	17.5462	57368	10.9572	0.00944001	0.142577	0.00483279	54.09	155.836	5.0488	1.41814	27	3.29584	0	4.2043
19	2015	0.044	64.915	4.17308	17.4146	51256	10.8446	0.00499997	0.153466	0.0062637	45.09	155.398	5.04599	1.71819	10	2.30259	0	4.18882
19	2016	0.054	65.057	4.17526	17.4328	52010	10.8592	0.00711429	0.139054	0.00539392	43.05	154.52	5.04033	2.03449	24	3.17805	0	4.17308
19	2017	0.068	65.198	4.17743	17.4509	55316	10.9208	0.00162282	0.144581	0.00411088	40.8638	153.617	5.03446	2.04336	25	3.21888	0	4.17526
19	2018	0.056	66.6	4.1987	17.6291	59914	11.0007	0.00186295	0.163174	0.00483175	38.25	152.005	5.02391	2.12819	28	3.3322	0	4.17743
19	2019	0.052	68.003	4.21955	17.8046	59552	10.9946	0.00318033	0.182569	0.00513113	39.82	150.922	5.01676	2.39395	36	3.58352	0	4.1987
19	2020	0.053	68.003	4.21955	17.8046	74426	11.2176	0.00664929	0.180176	0.00426117	40	149.781	5.00917	2.62093	55	4.00733	0	4.21955
19	2021	0.054	68.003	4.21955	17.8046	89299	11.3997	0.00684953	0.146023	0.00339121	45.39	149.675	5.00847	2.29328	231	5.44242	0	4.21955
20	2010	0.163	64.956	4.17371	17.4199	24275	10.0972	0.00579253	0.157808	0.00633823	54.76	198.392	5.29024	2.68027	28	3.3322	0	0
20	2011	0.187	72.443	4.2828	18.3424	27300	10.2146	0.00472092	0.173211	0.00514359	54.82	199.489	5.29576	2.31444	22	3.09104	0	4.17371
20	2012	0.05	70.214	4.25155	18.0757	30093	10.312	0.00768076	0.181172	0.00316302	54.58	200.512	5.30087	2.46858	31	3.43399	0	4.2828
20	2013	0.661	69.204	4.23706	17.9527	30977	10.341	0.0111513	0.208988	0.00622825	52.42	200.493	5.30078	2.68353	39	3.66356	0	4.25155
20	2014	0.132	68.195	4.22237	17.8284	31434	10.3556	0.0208258	0.208253	0.00580742	47.45	202.637	5.31142	2.82129	50	3.91202	0	4.23706
20	2015	0.075	67.185	4.20745	17.7026	31434	10.3556	0.022075	0.230534	0.00546629	43.79	202.973	5.31307	3.10678	45	3.80666	0	4.22237
20	2016	0.082	67.555	4.21294	17.7489	32646	10.3935	0.0230541	0.226532	0.00449557	42.95	202.936	5.31289	3.42888	57	4.04305	0	4.20745
20	2017	0.081	67.924	4.21839	17.7948	38274	10.5525	0.0202802	0.217074	0.00312883	46.3053	204.234	5.31926	3.22736	93	4.5326	0	4.21294
20	2018	0.03	67.418	4.21091	17.7318	42910	10.6669	0.0159455	0.222876	0.00492351	47.53	204.875	5.3224	3.21664	131	4.8752	0	4.21839
20	2019	0.033	66.912	4.20338	17.6684	43125	10.6719	0.00984265	0.256324	0.00440658	44.81	205.893	5.32736	3.43353	141	4.94876	0	4.21091
20	2020	0.039	66.912	4.20338	17.6684	43546	10.6816	0.0114559	0.272437	0.00368533	45.47	206.222	5.32896	3.70558	226	5.42054	0	4.20338
20	2021	0.045	66.912	4.20338	17.6684	54456	10.9051	0.01558	0.19898	0.00296408	51.14	206.805	5.33178	3.31315	1695	7.43544	0	4.20338
21	2010	0.262	67.867	4.21755	17.7877	16175	9.69122	0.00453655	0.162496	0.0040123	44.15	362.402	5.89275	1.94198	45	3.80666	0	0
21	2011	0.062	74.062	4.3049	18.5322	19733	9.89005	0.0127604	0.162799	0.00236275	48.6	364.344	5.8981	1.69108	70	4.2485	0	4.21755
21	2012	0.054	73.08	4.29155	18.4174	20628	9.9344	0.0120095	0.180264	0.00366885	46.07	366.306	5.90347	1.80304	56	4.02535	0	4.3049
21	2013	0.071	70.66	4.25788	18.1295	21841	9.99154	0.00073387	0.201002	0.00484148	44.35	351.834	5.86316	2.04935	72	4.27667	0	4.29155
21	2014	0.206	68.24	4.22303	17.834	22940	10.0406	0.00084752	0.198688	0.00577145	41.34	350.141	5.85834	8.77744	82	4.40672	0	4.25788
21	2015	0.107	65.82	4.18692	17.5303	22304	10.0125	0.00092576	0.235898	0.00165963	37.52	347.237	5.85001	2.27545	62	4.12713	0	4.22303
21	2016	0.155	65.796	4.18656	17.5273	23106	10.0478	0.00121125	0.235487	0.00356322	36.31	344.652	5.84253	2.3732	71	4.26268	0	4.18692
21	2017	0.188	65.772	4.18619	17.5242	25115	10.1312	0.00352927	0.226757	0.00325184	36.4176	342.334	5.83579	2.31918	77	4.34381	0	4.18656
21	2018	0.175	65.436	4.18107	17.4814	28229	10.2481	0.00109586	0.22381	0.00270869	36.83	339.669	5.82797	2.27604	111	4.70953	0	4.18619
21	2019	0.194	65.1	4.17592	17.4383	29126	10.2794	0.00078254	0.240862	0.003003	34.6	337.667	5.82206	2.40163	146	4.98361	0	4.18107
21	2020	0.255	65.1	4.17592	17.4383	34383	10.4453	0.00142287	0.254106	0.00381282	34.13	336.43	5.81839	2.61079	268	5.59099	0	4.17592
21	2021	0.316	65.1	4.17592	17.4383	43201	10.6736	0.00122	0.193658	0.00462265	39.7	333.723	5.81031	2.38048	219	5.38907	0	4.17592
22	2010	0.09	65.213	4.17766	17.4528	14193	9.5605	0.00223455	0.293925	0.00325733	44.59	122.223	4.80585	3.69217	16	2.77259	0	0
22	2011	0.051	70.236	4.25186	18.0783	18019	9.79918	0.00195437	0.27448	0.00574863	51.56	122.827	4.81077	2.78841	14	2.63906	0	4.17766
22	2012	0.037	69.525	4.24169	17.9919	20081	9.90753	0.00199558	0.292343	0.00485057	51.61	123.395	4.81539	2.88188	7	1.94591	0	4.25186
22	2013	0.05	69.024	4.23445	17.9306	21052	9.95475	0.00046728	0.32558	0.00439739	50.01	117.465	4.76614	3.12464	25	3.21888	0	4.24169
22	2014	0.121	68.522	4.22715	17.8688	21796	9.98948	0.00390054	0.314478	0.00381971	47.54	115.878	4.75254	3.2156	29	3.3673	0	4.23445
22	2015	0.066	68.021	4.21982	17.8069	21731	9.98649	0.00391312	0.355252	0.00363993	44.7	114.453	4.74016	3.45462	21	3.04452	0	4.22715
22	2016	0.216	67.894	4.21795	17.7911	22747	10.0322	0.00308029	0.345676	0.00280936	44.11	113.135	4.72858	3.54682	30	3.4012	0	4.21982
22	2017	0.093	67.767	4.21608	17.7753	27665	10.2279	0.00335393	0.33237	0.00324914	49.203	111.758	4.71634	3.16615	37	3.61092	0	4.21795
22	2018	0.061	66.742	4.20083	17.647	31209	10.3485	0.00313432	0.317227	0.00252647	48.23	109.903	4.6996	3.08628	43	3.7612	0	4.21608
22	2019	0.075	65.716	4.18534	17.5171	31573	10.3601	0.00206955	0.374129	0.00266362	43.47	108.154	4.68356	3.3974	50	3.91202	0	4.20083
22	2020	0.122	65.716	4.18534	17.5171	35294	10.4715	0.00396245	0.391309	0.00440098	43.38	106.693	4.66996	3.60575	80	4.38203	0	4.18534
22	2021	0.169	65.716	4.18534	17.5171	50290	10.8256	0.00332	0.292696	0.00613833	50.52	105.883	4.66234	3.09407	108	4.68213	0	4.18534
23	2010	0.214	64.742	4.17041	17.3923	20851	9.94516	0.00589916	0.179482	0.0058033	58.34	213.102	5.36177	2.45376	22	3.09104	0	0
23	2011	0.062	72.102	4.27808	18.302	26220	10.1743	0.00513551	0.164715	0.00454363	63.04	214.303	5.36739	1.86399	12	2.48491	0	4.17041
23	2012	0.732	69.478	4.24101	17.9862	28031	10.2411	0.00703635	0.182368	0.00638144	62.14	215.401	5.3725	1.97075	26	3.2581	0	4.27808
23	2013	0.07	68.702	4.22978	17.891	28663	10.2634	0.00702356	0.216736	0.00612171	59.86	207.108	5.33324	2.15676	38	3.63759	0	4.24101
23	2014	0.148	67.925	4.2184	17.7949	27557	10.224	0.00755066	0.233326	0.00547474	54.33	205.439	5.32515	2.30541	35	3.55535	0	4.22978
23	2015	0.075	67.149	4.20691	17.6981	26239	10.175	0.00840031	0.24763	0.00583897	48.53	203.823	5.31725	2.61928	44	3.78419	0	4.2184
23	2016	0.229	67.266	4.20865	17.7128	27102	10.2074	0.00918267	0.258019	0.00681844	46.56	202.403	5.31026	2.75326	57	4.04305	0	4.20691
23	2017	0.32	67.383	4.21039	17.7274	29539	10.2935	0.00910652	0.253227	0.00584212	46.2954	200.785	5.30224	2.70655	42	3.73767	0	4.20865
23	2018	0.284	66.429	4.19613	17.6075	32066	10.3756	0.00859685	0.267994	0.005841	45.89	198.652	5.29156	2.72749	100	4.60517	0	4.21039
23	2019	0.288	65.475	4.18167	17.4864	32250	10.3813	0.00043822	0.283906	0.00380189	43.25	197.031	5.28336	2.97408	60	4.09434	0	4.19613
23	2020	0.294	65.475	4.18167	17.4864	40359	10.6056	0.00048839	0.291904	0.00235424	42.92	195.633	5.27624	3.22766	144	4.96981	0	4.18167
23	2021	0.3	65.475	4.18167	17.4864	48468	10.7887	0.00169	0.215606	0.0009066	49.82	192.71	5.26119	2.8159	180	5.19296	0	4.18167
24	2010	0.242	62.501	4.13518	17.0997	23267	10.0548	0.0146929	0.178586	0.00514099	69.2	175.643	5.16845	2.14735	8	2.07944	0	0
24	2011	0.056	68.988	4.23393	17.9262	30224	10.3164	0.0109588	0.16782	0.00369633	73.71	176.649	5.17416	5.81398	15	2.70805	0	4.13518
24	2012	0.024	69.636	4.24328	18.0054	32709	10.3954	0.0164054	0.200317	0.00193698	73.23	177.578	5.17941	7.48202	12	2.48491	0	4.23393
24	2013	0.07	68.461	4.22626	17.8613	31183	10.3476	0.0162618	0.237907	0.00260203	70.6	170.236	5.13719	1.95881	18	2.89037	0	4.24328
24	2014	0.163	67.287	4.20897	17.7154	28960	10.2737	0.00240336	0.239533	0.00537634	62.18	168.81	5.12878	2.2137	16	2.77259	0	4.22626
24	2015	0.103	66.112	4.19135	17.5674	25003	10.1268	0.00325821	0.286685	0.00371236	56.92	167.286	5.1197	2.62062	32	3.46574	0	4.20897
24	2016	0.212	65.884	4.1879	17.5385	25896	10.1618	0.00379795	0.277152	0.00401346	55.79	165.967	5.11179	2.77505	42	3.73767	0	4.19135
24	2017	0.212	65.656	4.18443	17.5095	33886	10.4308	0.00066213	0.240685	0.00302393	62.984	164.66	5.10389	2.33103	39	3.66356	0	4.1879
24	2018	0.223	66.382	4.19543	17.6016	36585	10.5074	0.041287	0.28856	0.00279942	61.39	163.078	5.09423	2.41214	79	4.36945	0	4.18443
24	2019	0.246	67.107	4.20629	17.6929	38890	10.5685	0.00645092	0.285769	0.00300564	59.75	160.932	5.08098	2.47054	98	4.58497	0	4.19543
24	2020	0.345	67.107	4.20629	17.6929	42200	10.6502	0.0137977	0.299823	0.00371081	59.56	159.824	5.07408	2.6361	155	5.04343	0	4.20629
24	2021	0.444	67.107	4.20629	17.6929	61379	11.0248	0.0029	0.196761	0.00441599	65.23	158.892	5.06822	2.20361	436	6.07764	0	4.20629
25	2010	0.086	74.195	4.3067	18.5476	66929	11.1114	0.0303608	0.09502	0.00133654	36.39	167.228	5.11936	1.93424	37	3.61092	0	0
25	2011	0.046	77.085	4.34491	18.8782	75266	11.2288	0.0262708	0.117426	0.00226516	36.28	169.433	5.13246	2.93489	75	4.31749	0	4.3067
25	2012	0.035	77.67	4.35247	18.944	84534	11.3449	0.0157315	0.111976	0.00214691	36.45	171.581	5.14505	3.03485	75	4.31749	0	4.34491
25	2013	0.049	76.816	4.34141	18.8479	115829	11.6599	0.0184371	0.10878	0.00225225	31.98	180.204	5.19409	3.21396	118	4.77068	0	4.35247
25	2014	0.141	75.963	4.33025	18.751	95961	11.4717	0.0124906	0.10743	0.00308022	29.31	183.753	5.21359	3.41032	128	4.85203	0	4.34141
25	2015	0.053	75.109	4.31894	18.6532	101492	11.5277	0.00899036	0.116694	0.00380276	28.06	186.989	5.23105	3.70117	164	5.09987	0	4.33025
25	2016	0.164	73.932	4.30315	18.5171	103235	11.5448	0.0184047	0.132334	0.00381679	27.87	190.584	5.25009	4.16899	210	5.34711	0	4.31894
25	2017	0.241	72.755	4.2871	18.3792	88087	11.3861	0.00904973	0.146894	0.00389712	27.51	193.517	5.26537	5.08748	222	5.40268	0	4.30315
25	2018	0.185	73.533	4.29773	18.4705	93029	11.4407	0.00454181	0.122865	0.0038115	27.6	195.722	5.2767	4.72776	434	6.07304	0	4.2871
25	2019	0.188	74.311	4.30826	18.5611	89138	11.3979	0.00636041	0.149715	0.00375171	29.52	198.154	5.28905	5.15592	435	6.07535	0	4.29773
25	2020	0.231	74.311	4.30826	18.5611	81656	11.3103	0.00686091	0.156594	0.00576662	29.13	200.826	5.30244	5.36084	732	6.59578	0	4.30826
25	2021	0.274	74.311	4.30826	18.5611	89828	11.4057	0.00658942	0.134235	0.00778154	33.74	203.233	5.31435	5.19336	627	6.44095	0	4.30826
26	2010	0.205	68.909	4.23279	17.9165	94269	11.4539	0.0302602	0.0832903	0.0036483	54.11	95.6497	4.56069	0.998192	44	3.78419	0	0
26	2011	0.11	76.735	4.34036	18.8387	112372	11.6296	0.0266484	0.083607	0.00267165	55.41	96.9785	4.57449	1.0889	48	3.8712	0	4.23279
26	2012	0.086	77.239	4.3469	18.8956	125709	11.7417	0.0252719	0.0907108	0.00267165	55.3	98.3722	4.58876	1.02643	52	3.95124	0	4.34036
26	2013	0.111	75.22	4.32042	18.666	155690	11.9556	0.0249282	0.103733	0.00356591	51.63	99.6183	4.60135	1.12919	73	4.29046	0	4.3469
26	2014	0.208	73.2	4.2932	18.4315	130676	11.7805	0.0189032	0.0972663	0.00277906	49.29	100.807	4.6132	1.19013	131	4.8752	0	4.32042
26	2015	0.123	71.181	4.26523	18.1922	132253	11.7925	0.0137919	0.105662	0.00327284	48.38	96.5212	4.56976	1.31712	124	4.82028	0	4.2932
26	2016	0.14	70.985	4.26247	18.1686	136021	11.8206	0.0173518	0.107135	0.00433988	47.11	96.7445	4.57207	1.45801	139	4.93447	0	4.26523
26	2017	0.204	70.789	4.2597	18.1451	95668	11.4686	0.00569379	0.119984	0.00296993	44.3	97.0109	4.57482	2.48708	157	5.05625	0	4.26247
26	2018	0.197	70.565	4.25653	18.1181	102379	11.5364	0.00397095	0.123491	0.0040907	41.09	97.2126	4.5769	2.29412	272	5.6058	0	4.2597
26	2019	0.22	70.34	4.25334	18.0909	93835	11.4493	0.00460069	0.134292	0.00465858	39.3	97.4035	4.57886	2.31785	265	5.57973	0	4.25653
26	2020	0.285	70.34	4.25334	18.0909	102949	11.542	0.00475418	0.136088	0.00318471	41.37	97.8448	4.58338	2.12351	437	6.07993	0	4.25334
26	2021	0.35	70.34	4.25334	18.0909	121331	11.7063	0.0046582	0.101944	0.00171085	47.71	97.8753	4.58369	1.95012	368	5.90808	0	4.25334
27	2010	0.128	73.469	4.29686	18.463	76653	11.247	0.00505908	0.162458	0.00564972	71.72	302.166	5.71098	1.54493	1	0	0	0
27	2011	0.058	72.764	4.28722	18.3803	89521	11.4022	0.00795513	0.161817	0.0035347	72.83	308.666	5.73226	1.69655	2	0.693147	0	4.29686
27	2012	0.043	72.221	4.27973	18.3161	103242	11.5448	0.0100774	0.175896	0.00309811	73.45	312.657	5.74511	1.67293	3	1.09861	0	4.28722
27	2013	0.05	71.662	4.27196	18.2496	103660	11.5489	0.0130354	0.157777	0.00351843	65.94	315.336	5.75364	1.86328	2	0.693147	0	4.27973
27	2014	0.113	71.102	4.26412	18.1827	108556	11.595	0.00592797	0.157701	0.00363762	63.4	315.964	5.75563	1.89765	10	2.30259	0	4.27196
27	2015	0.056	70.543	4.25622	18.1154	100871	11.5216	0.0008956	0.189862	0.0026759	57.01	326.962	5.78984	2.19323	17	2.83321	0	4.26412
27	2016	0.11	70.801	4.25987	18.1465	102725	11.5398	0.00023216	0.232989	0.00355267	56.58	328.46	5.79442	2.16117	20	2.99573	0	4.25622
27	2017	0.15	71.058	4.2635	18.1774	73085	11.1994	0.00212559	0.218558	0.00360728	58.23	324.059	5.78093	3.43707	23	3.13549	0	4.25987
27	2018	0.092	73.254	4.29393	18.4379	88041	11.3856	0.00175731	0.219881	0.0040404	61.94	325.294	5.78473	2.81135	51	3.93183	0	4.2635
27	2019	0.088	75.45	4.32347	18.6924	97565	11.4883	0.00184544	0.186893	0.00418715	62.17	326.882	5.7896	2.74464	34	3.52636	0	4.29393
27	2020	0.087	75.45	4.32347	18.6924	101238	11.5252	0.00219519	0.201046	0.00550796	64.48	327.529	5.79158	2.45035	137	4.91998	0	4.32347
27	2021	0.086	75.45	4.32347	18.6924	129000	11.7676	0.00231459	0.157696	0.00682876	71.17	328.294	5.79391	1.9977	136	4.91265	0	4.32347
28	2010	0.069	70.089	4.24977	18.0605	25059	10.129	0.00355685	0.202338	0.0027339	51.24	48.1888	3.87513	1.30372	12	2.48491	0	0
28	2011	0.657	75.128	4.31919	18.6554	31121	10.3456	0.0017619	0.202045	0.00273336	53.63	47.981	3.87081	1.18925	31	3.43399	0	4.24977
28	2012	0.043	73.667	4.29955	18.4862	36360	10.5012	0.00045533	0.209159	0.00280653	55.37	47.911	3.86935	1.19181	30	3.4012	0	4.31919
28	2013	0.056	72.307	4.28092	18.3263	36340	10.5007	0.0003673	0.206268	0.00274402	50.87	46.9013	3.84804	1.26226	33	3.49651	0	4.29955
28	2014	0.142	70.946	4.26192	18.1639	41309	10.6288	0.00072952	0.202682	0.00312654	48.34	46.5747	3.84106	1.35773	24	3.17805	0	4.28092
28	2015	0.075	69.586	4.24256	17.9993	43269	10.6752	0.00286444	0.222984	0.00243628	47.42	46.187	3.8327	1.428	41	3.71357	0	4.26192
28	2016	0.125	67.784	4.21633	17.7774	44936	10.713	0.0038539	0.226996	0.00338696	47	45.8937	3.82633	1.66767	65	4.17439	0	4.24256
28	2017	0.083	65.982	4.18938	17.5509	32605	10.3922	0.00815899	0.328765	0.00122926	38.4	45.6922	3.82193	2.71231	50	3.91202	0	4.21633
28	2018	0.066	66.854	4.20251	17.6611	35819	10.4862	0.0166161	0.329215	0.00184041	30.76	45.3133	3.8136	2.69636	96	4.56435	0	4.18938
28	2019	0.123	67.726	4.21547	17.7702	39488	10.5838	0.00038653	0.319147	0.00143153	29.76	45.1067	3.80903	2.59345	96	4.56435	0	4.20251
28	2020	0.149	67.726	4.21547	17.7702	43595	10.6827	0.00921479	0.348423	0.00421719	31.2	44.7922	3.80203	2.70041	159	5.0689	0	4.21547
28	2021	0.175	67.726	4.21547	17.7702	49069	10.801	0.01418	0.288441	0.00700284	33.92	44.6567	3.799	2.68216	175	5.16479	0	4.21547
29	2010	0.263	66.263	4.19363	17.5865	38157	10.5495	0.00156951	0.156775	0.00230698	58.62	52.7421	3.96541	0.627034	17	2.83321	0	0
29	2011	0.041	70.913	4.26145	18.16	46167	10.74	0.00215543	0.147375	0.00216558	61.2	52.6816	3.96427	0.754145	6	1.79176	0	4.19363
29	2012	0.052	71.129	4.26449	18.1859	53976	10.8963	0.00246179	0.150934	0.00308748	63.16	52.6161	3.96302	0.731793	7	1.94591	0	4.26145
29	2013	0.077	69.644	4.2434	18.0064	55508	10.9243	0.0024494	0.167426	0.00377358	57.66	52.5321	3.96142	0.787036	14	2.63906	0	4.26449
29	2014	0.12	68.16	4.22186	17.8241	60380	11.0084	0.00072113	0.168648	0.00443184	56.47	52.4733	3.96031	0.766902	17	2.83321	0	4.2434
29	2015	0.066	66.675	4.19983	17.6386	60123	11.0041	0.00070968	0.193472	0.00365602	50.54	50.1249	3.91452	0.925743	69	4.23411	0	4.22186
29	2016	0.09	66.91	4.20335	17.6681	62424	11.0417	0.00056494	0.183687	0.00306218	50.15	50.0362	3.91275	1.01447	44	3.78419	0	4.19983
29	2017	0.137	67.144	4.20684	17.6975	39078	10.5733	0.00011045	0.25927	0.00505386	35.12	50.1563	3.91514	1.72649	41	3.71357	0	4.20335
29	2018	0.12	66.691	4.20007	17.6406	41573	10.6352	0.00016015	0.288382	0.00370844	26.51	49.6908	3.90582	1.62433	58	4.06044	0	4.20684
29	2019	0.13	66.238	4.19325	17.5834	40410	10.6068	0.00166283	0.299313	0.00461775	30.78	49.2933	3.89779	1.75978	47	3.85015	0	4.20007
29	2020	0.181	66.238	4.19325	17.5834	44521	10.7037	0.0018027	0.302328	0.00814257	28.97	48.1933	3.87522	1.92581	89	4.48864	0	4.19325
29	2021	0.232	66.238	4.19325	17.5834	49346	10.8066	0.0021047	0.266643	0.0116674	31.89	47.9513	3.87019	1.97573	103	4.63473	0	4.19325
30	2010	0.409	74.896	4.3161	18.6287	175125	12.0733	0.0276596	0.120607	0.00337892	58.69	22.4779	3.11253	0.888004	24	3.17805	0	0
30	2011	0.111	72.9	4.28909	18.3963	163014	12.0016	0.0254857	0.138766	0.00366828	60.08	23.0462	3.1375	1.23466	21	3.04452	0	4.3161
30	2012	0.101	72.793	4.28762	18.3837	182680	12.1155	0.0264114	0.132152	0.00273224	60.52	23.1026	3.13995	1.2068	18	2.89037	0	4.28909
30	2013	0.1	71.441	4.26887	18.2233	256877	12.4564	0.025049	0.13112	0.00381619	59.89	23.2559	3.14656	1.18665	38	3.63759	0	4.28762
30	2014	0.177	70.089	4.24977	18.0605	200152	12.2068	0.0255225	0.133585	0.00252419	58.1	23.4565	3.15515	1.25336	39	3.66356	0	4.26887
30	2015	0.11	68.737	4.23029	17.8953	207163	12.2413	0.0254965	0.136861	0.00363133	56.79	23.9649	3.17659	1.27802	63	4.14313	0	4.24977
30	2016	0.153	69.549	4.24203	17.9948	215488	12.2807	0.029318	0.127127	0.00257442	55.71	24.1712	3.18516	1.36444	108	4.68213	0	4.23029
30	2017	0.142	70.362	4.25365	18.0936	173046	12.0613	0.0386646	0.132234	0.00331469	54.21	24.3859	3.19401	1.80263	173	5.15329	0	4.24203
30	2018	0.127	71.146	4.26473	18.188	181486	12.1089	0.0371551	0.155846	0.00317556	52.33	24.5207	3.19952	1.85498	278	5.62762	0	4.25365
30	2019	0.136	71.93	4.27569	18.2815	173069	12.0614	0.0229966	0.173834	0.00280584	58.04	24.6959	3.20664	2.01577	294	5.68358	0	4.26473
30	2020	0.194	71.93	4.27569	18.2815	164387	12.01	0.0293317	0.187817	0.0035729	56.76	24.8341	3.21222	2.09922	507	6.22851	0	4.27569
30	2021	0.252	71.93	4.27569	18.2815	218118	12.2928	0.02036	0.154675	0.00433997	65.27	24.9816	3.21814	1.7483	422	6.04501	0	4.27569
31	2010	0.123	66.895	4.20312	17.6663	34452	10.4473	0.00613749	0.223086	0.00231983	42.12	10.0721	2.30977	1.29774	7	1.94591	0	0
31	2011	0.045	71.559	4.27052	18.2374	45038	10.7153	0.00548652	0.222582	0.00174742	44.53	10.0472	2.30729	1.18879	9	2.19722	0	4.20312
31	2012	0.044	70.409	4.25432	18.0993	52649	10.8714	0.00508092	0.22042	0.00202881	47.15	10.0274	2.30532	1.15785	2	0.693147	0	4.27052
31	2013	0.057	69.48	4.24104	17.9864	56544	10.9428	0.0100196	0.219467	0.0042684	47.69	10.0163	2.30422	1.20908	20	2.99573	0	4.25432
31	2014	0.132	68.55	4.22756	17.8723	60152	11.0046	0.00241362	0.228951	0.00291999	45.58	10.0068	2.30327	1.24146	10	2.30259	0	4.24104
31	2015	0.087	67.621	4.21392	17.7571	63131	11.053	0.00138985	0.234241	0.00309654	44.45	9.44034	2.24499	1.3694	10	2.30259	0	4.22756
31	2016	0.096	68.188	4.22227	17.8275	64140	11.0688	0.00189001	0.254636	0.00399763	44.67	9.34658	2.23501	1.5724	19	2.94444	0	4.21392
31	2017	0.106	68.754	4.23053	17.8974	46887	10.7555	0.00274545	0.366866	0.00490998	39.4	9.25178	2.22482	2.29777	23	3.13549	0	4.22227
31	2018	0.087	67.459	4.21152	17.7369	49529	10.8103	0.00708588	0.358642	0.00514339	29.25	9.11621	2.21005	2.22194	47	3.85015	0	4.23053
31	2019	0.086	66.164	4.19214	17.574	47116	10.7604	0.00168733	0.385405	0.00458265	27.88	8.99526	2.1967	2.40104	32	3.46574	0	4.21152
31	2020	0.104	66.164	4.19214	17.574	45923	10.7347	0.00279696	0.398925	0.00716561	27.9	8.83913	2.17919	2.56522	94	4.54329	0	4.19214
31	2021	0.122	66.164	4.19214	17.574	61000	11.0186	0.00015	0.0737009	0.00974856	33.21	8.75059	2.16912	2.3539	92	4.52179	0	4.19214
32	2010	0.099	70.978	4.26237	18.1678	35463	10.4762	0.00519497	0.204744	0.00235136	56.3	25.9251	3.25521	1.03884	1	0	0	0
32	2011	0.048	74.079	4.30513	18.5342	43118	10.6717	0.00458485	0.215264	0.00274004	57.63	25.8224	3.25124	1.29341	0	0	0	4.26237
32	2012	0.03	72.764	4.28722	18.3803	48812	10.7957	0.0201794	0.233371	0.00378251	58.87	25.914	3.25478	1.33933	5	1.60944	0	4.30513
32	2013	0.04	71.496	4.26964	18.2298	45622	10.7281	0.00613838	0.230318	0.00227273	56.23	25.9358	3.25562	1.47072	8	2.07944	0	4.28722
32	2014	0.101	70.229	4.25176	18.0775	51872	10.8565	0.00711252	0.223412	0.00488281	55.13	25.6724	3.24542	1.59493	11	2.3979	0	4.26964
32	2015	0.049	68.961	4.23354	17.9229	53000	10.878	0.0107305	0.2586	0.00291489	50.77	24.1637	3.18485	1.65813	7	1.94591	0	4.25176
32	2016	0.075	69.119	4.23583	17.9423	54480	10.9056	0.0108845	0.257683	0.00307798	50.62	23.954	3.17614	1.85333	17	2.83321	0	4.23354
32	2017	0.084	69.277	4.23811	17.9616	43490	10.6803	0.0126342	0.332956	0.00538008	45.3	24.4379	3.19613	2.46153	19	2.94444	0	4.23583
32	2018	0.061	69.392	4.23977	17.9757	48193	10.783	0.0204854	0.328012	0.00706249	38.07	24.2609	3.18886	2.33339	44	3.78419	0	4.23811
32	2019	0.061	69.508	4.24144	17.9898	51722	10.8536	0.0204984	0.349009	0.00768748	32.51	24.0901	3.1818	2.2551	43	3.7612	0	4.23977
32	2020	0.069	69.508	4.24144	17.9898	56614	10.944	0.021009	0.350299	0.00685714	29.41	23.854	3.17195	2.33021	96	4.56435	0	4.24144
32	2021	0.077	69.508	4.24144	17.9898	64144	11.0689	0.00135	0.273754	0.00602681	33.37	23.7267	3.1666	2.26968	75	4.31749	0	4.24144
33	2010	0.243	68.981	4.23383	17.9253	62357	11.0406	0.0681827	0.146461	0.00633803	50.42	630.34	6.44626	2.27805	414	6.02587	0	0
33	2011	0.059	77.99	4.35658	18.9798	72648	11.1934	0.0600762	0.159431	0.00328561	51.17	636.081	6.45533	2.66826	537	6.286	0	4.23383
33	2012	0.052	77.408	4.34909	18.9146	80480	11.2958	0.0554933	0.174287	0.00255102	51.24	639.813	6.46118	2.7456	491	6.19644	0	4.35658
33	2013	0.084	77.054	4.34451	18.8747	98467	11.4975	0.0502729	0.185253	0.00480349	51.67	642.068	6.46469	2.83636	647	6.47235	0	4.34909
33	2014	0.186	76.701	4.33991	18.8349	85816	11.36	0.0196781	0.180953	0.00460299	49.88	644.401	6.46832	3.14656	623	6.43455	0	4.34451
33	2015	0.101	76.347	4.33529	18.7947	87734	11.3821	0.00908835	0.154223	0.00314663	47.77	644.712	6.4688	3.46682	762	6.63595	0	4.33991
33	2016	0.123	73.451	4.29662	18.4609	66893	11.1108	0.00977295	0.156061	0.00405832	38.79	669.44	6.50644	4.83415	934	6.83948	0	4.33529
33	2017	0.128	70.555	4.25639	18.1169	69754	11.1527	0.0118192	0.154078	0.00181109	37.9309	677.294	6.51811	4.92882	1056	6.96224	0	4.29662
33	2018	0.091	73.188	4.29303	18.4301	75766	11.2354	0.0150488	0.158219	0.00296956	37.77	688.025	6.53382	5.13007	1436	7.26962	0	4.25639
33	2019	0.081	75.82	4.32836	18.7347	77777	11.2616	0.0175985	0.162061	0.0015567	33.67	695.723	6.54495	5.45758	1512	7.32119	0	4.29303
33	2020	0.081	75.82	4.32836	18.7347	75570	11.2328	0.00749079	0.163439	0.00040043	32.87	705.521	6.55894	5.66074	2331	7.75405	0	4.32836
33	2021	0.081	75.82	4.32836	18.7347	79706	11.2861	0.01131	0.142392	0.0048596	35.45	709.02	6.56388	5.27561	2121	7.65964	0	4.32836
34	2010	0.252	71.074	4.26372	18.1793	77704	11.2607	0.131636	0.118545	0.00396601	50.88	532.085	6.2768	2.30282	597	6.39192	1	0
34	2011	0.132	75.179	4.31987	18.6613	91295	11.4219	0.115638	0.11949	0.00476977	52.1	535.795	6.28375	2.64339	741	6.608	1	4.26372
34	2012	0.113	75.538	4.32464	18.7025	102922	11.5417	0.111328	0.127228	0.00480769	51.9	548.115	6.30649	2.63461	672	6.51026	1	4.31987
34	2013	0.128	75.265	4.32102	18.6712	129455	11.7711	0.110089	0.149104	0.00460177	50.87	552.171	6.31386	2.69126	784	6.66441	1	4.32464
34	2014	0.338	74.993	4.31739	18.6399	109939	11.6077	0.112372	0.129246	0.00478228	48.3	555.432	6.31975	2.81366	703	6.55536	1	4.32102
34	2015	0.204	74.72	4.31375	18.6084	110682	11.6144	0.0217748	0.117788	0.00272218	43.31	555.67	6.32018	3.10863	811	6.69827	1	4.31739
34	2016	0.307	73.97	4.30366	18.5215	97470	11.4873	0.0292799	0.12779	0.00232524	41.85	555.67	6.32018	3.69802	933	6.83841	1	4.31375
34	2017	0.325	73.22	4.29347	18.4339	100033	11.5133	0.0313804	0.131598	0.00306996	40.5077	555.75	6.32032	3.5444	978	6.88551	1	4.30366
34	2018	0.111	74.874	4.31581	18.6262	109550	11.6041	0.0231134	0.154054	0.00217303	42.27	556.704	6.32203	3.23806	1299	7.16935	1	4.29347
34	2019	0.084	76.529	4.33767	18.8154	99996	11.5129	0.00636619	0.145148	0.00254978	39.99	588.198	6.37706	3.73626	1535	7.33629	1	4.31581
34	2020	0.086	76.529	4.33767	18.8154	94685	11.4583	0.00635587	0.142522	0.00124434	40.04	592.572	6.38447	4.00298	2007	7.6044	1	4.33767
34	2021	0.088	76.529	4.33767	18.8154	129654	11.7726	0.02134	0.125238	0.00221653	42.19	595.515	6.38943	3.81064	1808	7.49998	1	4.33767
35	2010	0.154	66.869	4.20274	17.663	58426	10.9755	0.0288283	0.0950117	0.00113186	54.32	393.937	5.97619	1.42293	156	5.04986	0	0
35	2011	0.071	73.812	4.30152	18.5031	68224	11.1306	0.029687	0.0967447	0.00152373	53.4	379.904	5.93992	1.32341	170	5.1358	0	4.20274
35	2012	0.061	74.386	4.30927	18.5698	69211	11.1449	0.0331357	0.119484	0.00404666	53.23	390.924	5.96851	1.46793	164	5.09987	0	4.30152
35	2013	0.083	72.598	4.28494	18.3607	74950	11.2246	0.0326725	0.12404	0.00238715	53.06	389.843	5.96575	1.50183	179	5.18739	0	4.30927
35	2014	0.198	70.809	4.25999	18.1475	66860	11.1104	0.0409392	0.136388	0.00213137	50.56	390.492	5.96741	1.88439	180	5.19296	0	4.28494
35	2015	0.099	69.021	4.23441	17.9302	64710	11.0777	0.00255186	0.104611	0.00187161	47.19	389.951	5.96602	2.1536	222	5.40268	0	4.25999
35	2016	0.178	68.511	4.22699	17.8675	40532	10.6098	0.00119673	0.170949	0.00360946	35.84	389.519	5.96491	3.65538	204	5.31812	0	4.23441
35	2017	0.193	68	4.21951	17.8042	44790	10.7097	0.00169601	0.169761	0.0009998	39.8394	388.763	5.96297	3.53642	197	5.2832	0	4.22699
35	2018	0.164	71.273	4.26652	18.2032	46957	10.757	0.00149614	0.158412	0.00216685	41.28	386.494	5.95712	3.47511	269	5.59471	0	4.21951
35	2019	0.155	74.545	4.3114	18.5882	49123	10.8021	0.00067443	0.187351	0.00163073	42.74	383.901	5.95038	3.73244	238	5.47227	0	4.26652
35	2020	0.176	74.545	4.3114	18.5882	52020	10.8594	0.00192805	0.20016	0.00432176	40.6	358.833	5.88286	4.04352	417	6.03309	0	4.3114
35	2021	0.197	74.545	4.3114	18.5882	56632	10.9443	0.00219521	0.154017	0.00701279	41.79	354.619	5.87104	3.78521	313	5.7462	0	4.3114
36	2010	0.092	72.974	4.2901	18.405	41810	10.6409	0.033412	0.167852	0.00275419	58.7	189.682	5.24535	1.72952	37	3.61092	0	0
36	2011	0.035	71.996	4.27661	18.2894	52245	10.8637	0.0120815	0.148495	0.00248709	60.49	189.057	5.24205	1.33138	34	3.52636	0	4.2901
36	2012	0.029	71.018	4.26293	18.1726	58512	10.977	0.00645102	0.161927	0.00326797	59.59	186.48	5.22832	1.33325	49	3.89182	0	4.27661
36	2013	0.034	69.748	4.24489	18.0191	61488	11.0266	0.0240752	0.170777	0.00565885	59.29	185.593	5.22355	1.38479	65	4.17439	0	4.26293
36	2014	0.097	68.478	4.22651	17.8634	61183	11.0216	0.0171934	0.175079	0.00430622	54.29	183.73	5.21347	1.57818	39	3.66356	0	4.24489
36	2015	0.049	67.208	4.20779	17.7055	58597	10.9784	0.00133428	0.137898	0.00473017	48.87	183.73	5.21347	1.84548	58	4.06044	0	4.22651
36	2016	0.085	66.198	4.19265	17.5783	41741	10.6392	1.229e-05	0.202503	0.00527662	50.38	183.73	5.21347	2.72072	100	4.60517	0	4.20779
36	2017	0.115	65.189	4.17729	17.4498	45934	10.735	0.00201225	0.191939	0.00300852	53.2603	183.197	5.21056	2.74645	110	4.70048	0	4.19265
36	2018	0.042	66.505	4.19728	17.6171	50951	10.8386	0.00065176	0.199864	0.0037518	54.82	182.044	5.20425	2.6844	133	4.89035	0	4.17729
36	2019	0.044	67.821	4.21687	17.782	41382	10.6306	0.00247597	0.245709	0.00391753	49.33	181.157	5.19936	3.6	131	4.8752	0	4.19728
36	2020	0.058	67.821	4.21687	17.782	44137	10.6951	0.00042571	0.247746	0.00279764	46.98	164.744	5.1044	4.15735	271	5.60212	0	4.21687
36	2021	0.072	67.821	4.21687	17.782	47338	10.7651	0.00036	0.188606	0.00167775	47.7	161.373	5.08372	4.08299	257	5.54908	0	4.21687
37	2010	0.133	69.017	4.23435	17.9297	50612	10.8319	0.0236839	0.13538	0.00318246	62.3	203.25	5.31444	1.39288	21	3.04452	0	0
37	2011	0.051	73.426	4.29628	18.458	60552	11.0113	0.0217733	0.133684	0.00321322	62.9	205.101	5.3235	1.34596	37	3.61092	0	4.23435
37	2012	0.04	76.609	4.33871	18.8244	64459	11.0738	0.0261839	0.157834	0.00249169	60.65	205.207	5.32402	1.39061	33	3.49651	0	4.29628
37	2013	0.046	73.999	4.30405	18.5249	78530	11.2712	0.0266939	0.152807	0.00358423	59.67	205.445	5.32518	1.38957	26	3.2581	0	4.33871
37	2014	0.158	71.39	4.26816	18.2172	67879	11.1255	0.0315121	0.158372	0.00201532	54.8	204.97	5.32286	1.52715	18	2.89037	0	4.30405
37	2015	0.095	68.78	4.23091	17.9006	67656	11.1222	0.00528725	0.113574	0.00358423	51.43	204.375	5.31996	1.73853	15	2.70805	0	4.26816
37	2016	0.148	67.297	4.20912	17.7167	44745	10.7087	0.00526387	0.179525	0.00337325	43.46	203.067	5.31354	2.77401	44	3.78419	0	4.23091
37	2017	0.168	65.813	4.18682	17.5294	46050	10.7375	0.00116165	0.17451	0.00253429	44.1114	200.571	5.30117	3.19625	42	3.73767	0	4.20912
37	2018	0.138	66.273	4.19378	17.5878	48920	10.7979	0.00288385	0.184014	0.00291896	45.46	199.501	5.29582	3.36403	32	3.46574	0	4.18682
37	2019	0.142	66.734	4.20071	17.646	46673	10.7509	0.00383436	0.211006	0.00186761	47.77	198.431	5.29044	3.85165	48	3.8712	0	4.19378
37	2020	0.163	66.734	4.20071	17.646	60210	11.0056	0.00333095	0.211652	0.00350151	47.28	157.056	5.0566	3.90183	69	4.23411	0	4.20071
37	2021	0.184	66.734	4.20071	17.646	63334	11.0562	0.00453	0.148513	0.00513542	48.88	154.084	5.0375	3.46615	71	4.26268	0	4.20071
38	2010	0.039	66.178	4.19235	17.5758	29893	10.3054	0.0654316	0.184749	0.00145742	51.2	159.889	5.07448	2.15926	36	3.58352	0	0
38	2011	0.031	73.776	4.30103	18.4989	36841	10.5144	0.0739064	0.177039	0.00205339	51.49	157.761	5.06108	1.8458	30	3.4012	0	4.19235
38	2012	0.027	74.358	4.30889	18.5665	42171	10.6495	0.0746653	0.193956	0.00192184	50.08	158.993	5.06886	1.87295	31	3.43399	0	4.30103
38	2013	0.037	72.984	4.29024	18.4062	46137	10.7394	0.0615306	0.202581	0.00382166	49.43	158.666	5.0668	1.94254	41	3.71357	0	4.30889
38	2014	0.074	71.611	4.27125	18.2436	42291	10.6523	0.043653	0.201349	0.00202634	44.92	158.143	5.0635	2.35864	35	3.55535	0	4.29024
38	2015	0.038	70.237	4.25188	18.0784	40850	10.6177	0.0158584	0.216488	0.00206058	40.91	157.685	5.0606	2.72115	58	4.06044	0	4.27125
38	2016	0.034	69.671	4.24378	18.0097	31223	10.3489	0.00051106	0.248931	0.00258176	30.77	160.754	5.07987	3.92357	62	4.12713	0	4.25188
38	2017	0.035	69.105	4.23563	17.9405	32819	10.3988	0.0131802	0.254874	0.00368392	30.7027	160.019	5.07529	4.40221	57	4.04305	0	4.24378
38	2018	0.025	67.97	4.21907	17.8005	34193	10.4398	0.00110919	0.264593	0.003567	30.56	159.15	5.06985	4.24033	90	4.49981	0	4.23563
38	2019	0.03	66.834	4.20221	17.6586	32256	10.3815	0.0031681	0.290815	0.00307303	25	159.017	5.06901	4.80173	79	4.36945	0	4.21907
38	2020	0.041	66.834	4.20221	17.6586	35389	10.4742	0.0006981	0.314734	0.00201342	24.26	145.921	4.98307	5.08206	141	4.94876	0	4.20221
38	2021	0.052	66.834	4.20221	17.6586	38522	10.559	0.00092	0.23221	0.00095382	25.88	143.85	4.96877	4.8742	129	4.85981	0	4.20221
39	2010	0.168	67.229	4.2081	17.7081	29264	10.2841	0.0371211	0.151699	0.00095397	47.62	311.184	5.74038	1.86349	35	3.55535	0	0
39	2011	0.038	73.836	4.30185	18.5059	35784	10.4853	0.0310991	0.140891	0.00175302	49.6	310.67	5.73873	1.63037	33	3.49651	0	4.2081
39	2012	0.033	74.019	4.30432	18.5272	40002	10.5967	0.051004	0.164731	0.00168812	49.59	308.251	5.73092	1.70405	42	3.73767	0	4.30185
39	2013	0.032	72.916	4.28931	18.3982	43952	10.6909	0.0524994	0.166716	0.00123326	48.83	307.256	5.72768	1.84497	66	4.18965	0	4.30432
39	2014	0.074	71.812	4.27405	18.2675	44264	10.6979	0.0564998	0.167501	0.00296359	46.4	306.161	5.72411	2.07898	46	3.82864	0	4.28931
39	2015	0.046	70.709	4.25857	18.1354	43207	10.6738	0.00412042	0.157877	0.00289855	42.85	305.365	5.72151	2.52035	55	4.00733	0	4.27405
39	2016	0.053	68.775	4.23084	17.9	33692	10.425	0.00137758	0.210197	0.00249288	34.2	304.867	5.71988	3.8676	124	4.82028	0	4.25857
39	2017	0.066	66.842	4.20233	17.6596	35254	10.4703	0.00816733	0.220483	0.00166605	35.2538	303.573	5.71562	4.53948	113	4.72739	0	4.23084
39	2018	0.063	67.763	4.21602	17.7748	39211	10.5767	0.00322709	0.225262	0.00220542	34.96	301.782	5.7097	5.69432	174	5.15906	0	4.20233
39	2019	0.041	68.684	4.22952	17.8888	35431	10.4753	0.0041211	0.336431	0.00257426	26.02	301.085	5.70739	6.44195	177	5.17615	0	4.21602
39	2020	0.064	68.684	4.22952	17.8888	39332	10.5798	0.00171132	0.280762	0.00241206	25.09	268.438	5.59262	6.75233	197	5.2832	0	4.22952
39	2021	0.087	68.684	4.22952	17.8888	42063	10.6469	0.00052	0.185927	0.00224986	25.78	265.552	5.58181	7.06785	193	5.26269	0	4.22952
40	2010	0.184	67.568	4.21313	17.7505	41452	10.6323	0.0580998	0.136953	0.00225175	55.33	463.284	6.13834	1.53814	36	3.58352	0	0
40	2011	0.037	73.322	4.29486	18.4458	50220	10.8242	0.058163	0.149557	0.002079	55.02	465.2	6.14247	1.67389	47	3.85015	0	4.21313
40	2012	0.025	73.739	4.30053	18.4946	56583	10.9435	0.0554522	0.160032	0.00128728	53.5	465.853	6.14387	1.74443	38	3.63759	0	4.29486
40	2013	0.033	72.59	4.28483	18.3597	64941	11.0812	0.0544539	0.163741	0.0029274	52.72	466.234	6.14469	1.85785	69	4.23411	0	4.30053
40	2014	0.115	71.442	4.26889	18.2234	63234	11.0546	0.0556772	0.14207	0.00191245	50.25	458.934	6.12891	2.09502	62	4.12713	0	4.28483
40	2015	0.059	70.293	4.25267	18.0852	61925	11.0337	0.00209677	0.113625	0.00132827	48.05	454.012	6.11812	2.60649	55	4.00733	0	4.26889
40	2016	0.149	68.553	4.22761	17.8727	47358	10.7655	0.00138677	0.171146	0.00441543	40.77	450.873	6.11119	3.83641	81	4.39445	0	4.25267
40	2017	0.183	66.813	4.2019	17.6559	52092	10.8608	0.00639734	0.170579	0.00285408	43.8064	448.92	6.10684	3.60011	92	4.52179	0	4.22761
40	2018	0.189	67.91	4.21818	17.7931	55295	10.9204	0.00719662	0.169128	0.00135227	44.38	447.557	6.1038	3.63125	105	4.65396	0	4.2019
40	2019	0.167	69.006	4.23419	17.9284	54545	10.9068	0.00725901	0.191606	0.000702	45.27	446.189	6.10074	4.28106	168	5.12396	0	4.21818
40	2020	0.179	69.006	4.23419	17.9284	56777	10.9469	0.00187725	0.202752	0.00078049	44.08	444.22	6.09632	4.92578	240	5.48064	0	4.23419
40	2021	0.191	69.006	4.23419	17.9284	60484	11.0101	0.00296	0.182084	0.00085897	45.26	441.053	6.08917	4.09472	227	5.42495	0	4.23419
41	2010	0.11	67.56	4.21302	17.7495	20819	9.94362	0.0196778	0.232991	0.00170648	41.82	175.697	5.16876	2.18658	17	2.83321	0	0
41	2011	0.047	72.606	4.28505	18.3616	26480	10.1841	0.0201163	0.267271	0.00240785	44.45	175.149	5.16564	2.16942	17	2.83321	0	4.21302
41	2012	0.042	72.975	4.29012	18.4051	31049	10.3433	0.0206241	0.259658	0.00192596	45.68	173.732	5.15752	2.16569	15	2.70805	0	4.28505
41	2013	0.052	71.404	4.26835	18.2188	32205	10.3799	0.0206459	0.279681	0.0015873	46.33	173.056	5.15362	2.32287	21	3.04452	0	4.29012
41	2014	0.113	69.834	4.24612	18.0295	33882	10.4306	0.0254424	0.289152	0.00226603	44.69	172.477	5.15026	2.5309	26	3.2581	0	4.26835
41	2015	0.058	68.263	4.22337	17.8368	29491	10.2918	0.00197801	0.247353	0.00348432	38.21	171.704	5.14577	3.20546	33	3.49651	0	4.24612
41	2016	0.075	66.761	4.20112	17.6494	22956	10.0413	0.00110266	0.338326	0.00451866	27.17	171.415	5.14409	4.52419	38	3.63759	0	4.22337
41	2017	0.097	65.258	4.17835	17.4586	23105	10.0478	0.0394578	0.356234	0.00359985	26.947	170.546	5.139	4.9374	47	3.85015	0	4.20112
41	2018	0.054	65.099	4.17591	17.4382	25340	10.1401	0.00666057	0.356551	0.00117073	27.58	169.387	5.13218	4.82458	41	3.71357	0	4.17835
41	2019	0.026	64.94	4.17346	17.4178	27945	10.238	0.00294176	0.365034	0.00324489	26.53	167.938	5.1236	4.63183	59	4.07754	0	4.17591
41	2020	0.036	64.94	4.17346	17.4178	30541	10.3268	0.00013516	0.374372	0.00180955	25.74	158.86	5.06803	4.95684	141	4.94876	0	4.17346
41	2021	0.046	64.94	4.17346	17.4178	33376	10.4156	0.00169	0.261979	0.0003742	26.79	156.35	5.05209	4.93272	149	5.00395	0	4.17346
42	2010	0.069	66.898	4.20317	17.6666	39686	10.5888	0.0306999	0.136068	0.00318907	63.25	392.476	5.97248	1.84644	18	2.89037	0	0
42	2011	0.04	73.625	4.29898	18.4813	48594	10.7913	0.0284308	0.138525	0.00247666	63.15	386.14	5.9562	1.75214	15	2.70805	0	4.20317
42	2012	0.044	74.185	4.30656	18.5465	53877	10.8945	0.0284511	0.137328	0.00179695	63.18	391.892	5.97099	1.84082	14	2.63906	0	4.29898
42	2013	0.044	72.557	4.28437	18.3559	59999	11.0021	0.0298245	0.1507	0.00415755	62.94	391.258	5.96937	1.9475	23	3.13549	0	4.30656
42	2014	0.097	70.93	4.26169	18.162	54800	10.9114	0.0363277	0.16165	0.00275862	58.07	390.625	5.96775	2.28631	28	3.3322	0	4.28437
42	2015	0.057	69.302	4.23847	17.9647	55674	10.9273	0.022088	0.144161	0.0032065	55.27	385.547	5.95466	2.58221	26	3.2581	0	4.26169
42	2016	0.064	68.832	4.23167	17.907	35476	10.4766	0.00851895	0.213779	0.00411794	39.96	385.129	5.95358	5.14584	29	3.3673	0	4.23847
42	2017	0.07	68.361	4.2248	17.849	41449	10.6322	0.00309225	0.194851	0.00135083	48.1059	383.668	5.94978	5.10064	38	3.63759	0	4.23167
42	2018	0.047	70.662	4.25791	18.1298	47422	10.7668	0.0041543	0.198534	0.00216959	50.68	382.414	5.9465	5.45541	41	3.71357	0	4.2248
42	2019	0.044	72.962	4.28994	18.4036	45498	10.7254	0.00538266	0.223194	0.00195486	47.35	380.535	5.94158	6.36486	76	4.33073	0	4.25791
42	2020	0.05	72.962	4.28994	18.4036	51792	10.855	0.00523612	0.240145	0.00254712	44.87	334.378	5.81227	6.905	138	4.92725	0	4.28994
42	2021	0.056	72.962	4.28994	18.4036	54105	10.8987	0.0054923	0.190646	0.00313938	44.77	329.365	5.79717	5.33232	126	4.83628	0	4.28994
43	2010	0.037	67.029	4.20513	17.6831	66976	11.1121	0.0667471	0.118343	0.00254916	66.55	342.557	5.83644	1.46279	79	4.36945	0	0
43	2011	0.024	72.565	4.28448	18.3568	79584	11.2846	0.115406	0.128692	0.00358574	68.06	346.179	5.84696	1.2966	25	3.21888	0	4.20513
43	2012	0.032	72.639	4.2855	18.3655	87153	11.3754	0.0816364	0.146332	0.00285213	67.76	353.014	5.86651	1.3732	19	2.94444	0	4.28448
43	2013	0.055	72.256	4.28022	18.3202	104733	11.5592	0.0689126	0.144523	0.00272926	67.45	353.752	5.86859	1.39906	36	3.58352	0	4.2855
43	2014	0.068	71.874	4.27491	18.2749	90615	11.4144	0.0352823	0.156536	0.00355951	56.7	354.244	5.86998	1.61544	52	3.95124	0	4.28022
43	2015	0.043	71.491	4.26957	18.2292	87351	11.3777	0.0115226	0.137903	0.00201083	53.48	353.506	5.8679	1.8329	52	3.95124	0	4.27491
43	2016	0.078	69.391	4.23976	17.9755	70110	11.1578	0.0122019	0.180854	0.00462178	45.52	353.26	5.8672	2.49563	58	4.06044	0	4.26957
43	2017	0.038	67.291	4.20903	17.7159	75682	11.2343	0.0122615	0.169809	0.00187906	48.5283	353.506	5.8679	2.36901	98	4.58497	0	4.23976
43	2018	0.025	68.043	4.22014	17.8096	84602	11.3457	0.0141004	0.168922	0.00228589	50.65	353.998	5.86929	2.23911	162	5.0876	0	4.20903
43	2019	0.034	68.796	4.23115	17.9026	88983	11.3962	0.0238728	0.181837	0.00181219	53.62	354.244	5.86998	2.62834	120	4.78749	0	4.22014
43	2020	0.031	68.796	4.23115	17.9026	93802	11.4489	0.0271152	0.187301	0.00066072	54.91	341.87	5.83443	2.85758	237	5.46806	0	4.23115
43	2021	0.028	68.796	4.23115	17.9026	99443	11.5073	0.03484	0.142496	0.0021832	52.86	341.943	5.83465	2.92193	233	5.45104	0	4.23115
44	2010	0.125	64.252	4.16281	17.329	26556	10.187	0.0246433	0.196064	0.00307183	52.77	209.298	5.34376	1.46465	24	3.17805	0	0
44	2011	0.027	69.163	4.23647	17.9476	28647	10.2628	0.0224288	0.192043	0.00304307	52.66	204.775	5.32191	1.46892	31	3.43399	0	4.16281
44	2012	0.018	68.973	4.23372	17.9243	32130	10.3775	0.0260292	0.205358	0.00268041	51.8	206.315	5.3294	1.47942	28	3.3322	0	4.23647
44	2013	0.021	68.451	4.22612	17.8601	34148	10.4385	0.0333534	0.212876	0.00365827	50.6	205.314	5.32454	1.57059	26	3.2581	0	4.23372
44	2014	0.035	67.928	4.21845	17.7953	32562	10.3909	0.0395883	0.241075	0.00220859	41.69	204.929	5.32266	2.07375	37	3.61092	0	4.22612
44	2015	0.033	67.406	4.21073	17.7303	27885	10.2358	0.0139691	0.281164	0.0034662	31.79	204.313	5.31965	2.59718	31	3.43399	0	4.21845
44	2016	0.045	66.977	4.20435	17.6765	22178	10.0069	0.00602847	0.341346	0.00307581	32.52	204.082	5.31852	3.51103	42	3.73767	0	4.21073
44	2017	0.046	66.548	4.19792	17.6226	22484	10.0206	0.00130266	0.319002	0.00167469	31.5761	203.157	5.31398	3.72199	39	3.66356	0	4.20435
44	2018	0.035	66.3	4.19419	17.5912	23517	10.0655	0.00388919	0.343825	0.00294659	31.85	201.925	5.3079	3.67105	64	4.15888	0	4.19792
44	2019	0.045	66.052	4.19044	17.5598	24382	10.1016	0.00221507	0.355098	0.00178607	27.98	202.079	5.30866	3.8207	68	4.21951	0	4.19419
44	2020	0.054	66.052	4.19044	17.5598	27577	10.2247	0.00125848	0.357269	0.00287425	26.7	183.519	5.21232	4.1297	102	4.62497	0	4.19044
44	2021	0.063	66.052	4.19044	17.5598	25327	10.1396	0.00414	0.273883	0.00396243	28.35	179.361	5.1894	3.97027	97	4.57471	0	4.19044
45	2010	0.171	65.417	4.18078	17.4789	21536	9.97748	0.0113845	0.223571	0.00248566	50.66	154.566	5.04062	1.83711	13	2.56495	0	0
45	2011	0.028	72.281	4.28056	18.3232	26927	10.2009	0.0113356	0.213187	0.00185835	51.25	153.282	5.03228	1.72249	23	3.13549	0	4.18078
45	2012	0.025	72.523	4.2839	18.3518	30765	10.3341	0.0124127	0.232144	0.00178611	49.49	151.843	5.02285	1.7682	32	3.46574	0	4.28056
45	2013	0.029	71.244	4.26611	18.1997	29496	10.292	0.012981	0.228404	0.00379075	49.86	151.284	5.01916	1.87346	39	3.66356	0	4.2839
45	2014	0.089	69.964	4.24798	18.0453	33379	10.4157	0.0154769	0.229456	0.00347791	42.57	151.107	5.01799	2.08823	16	2.77259	0	4.26611
45	2015	0.048	68.685	4.22953	17.8889	28852	10.2699	0.0010107	0.227046	0.00327399	30.37	150.396	5.01327	2.68135	50	3.91202	0	4.24798
45	2016	0.084	68.825	4.23157	17.9062	24285	10.0976	0.00123941	0.300292	0.00383916	24.54	149.782	5.00918	3.57345	52	3.95124	0	4.22953
45	2017	0.108	68.965	4.2336	17.9234	25862	10.1605	0.0057913	0.307348	0.00340716	27.518	149.716	5.00874	3.6135	48	3.8712	0	4.23157
45	2018	0.108	68.019	4.21979	17.8066	28266	10.2494	0.0046847	0.322463	0.00266889	28.39	149.325	5.00612	3.56513	66	4.18965	0	4.2336
45	2019	0.104	67.074	4.2058	17.6887	28761	10.2668	0.00794841	0.356495	0.00366933	29.42	148.802	5.00262	3.67605	55	4.00733	0	4.21979
45	2020	0.127	67.074	4.2058	17.6887	30371	10.3212	0.00471254	0.369938	0.0012718	27.85	146.426	4.98652	3.89512	159	5.0689	0	4.2058
45	2021	0.15	67.074	4.2058	17.6887	33086	10.4069	0.00253	0.297417	0.0031526	29.1	144.177	4.97104	3.83987	155	5.04343	0	4.2058
46	2010	0.079	66.333	4.19469	17.5954	20302	9.91848	0.028385	0.206026	0.00269374	46.48	251.924	5.52913	2.53462	24	3.17805	0	0
46	2011	0.037	71.756	4.27327	18.2609	24789	10.1182	0.044153	0.244465	0.00284679	48	251.814	5.52869	2.30978	25	3.21888	0	4.19469
46	2012	0.031	69.766	4.24515	18.0213	27709	10.2295	0.046511	0.254838	0.00147856	47.67	249.28	5.51858	2.35626	23	3.13549	0	4.27327
46	2013	0.037	69.084	4.23532	17.938	27682	10.2285	0.0515364	0.258646	0.00369244	46.9	248.32	5.51472	2.4994	35	3.55535	0	4.24515
46	2014	0.074	68.401	4.22539	17.8539	28021	10.2407	0.0475078	0.232	0.00391591	44.3	247.263	5.51045	2.92204	34	3.52636	0	4.23532
46	2015	0.039	67.719	4.21537	17.7693	28176	10.2462	0.00145296	0.230245	0.00465026	41.14	245.439	5.50305	3.13733	30	3.4012	0	4.22539
46	2016	0.078	67.822	4.21689	17.7821	25347	10.1404	0.0003304	0.288453	0.00545199	34.76	245.055	5.50148	3.86745	30	3.4012	0	4.21537
46	2017	0.051	67.924	4.21839	17.7948	28158	10.2456	0.00365382	0.277026	0.00110375	40.3636	244.575	5.49952	3.93039	30	3.4012	0	4.21689
46	2018	0.027	67.43	4.21109	17.7333	32012	10.3739	0.00274455	0.293002	0.00475357	42.28	243.806	5.49637	4.03318	57	4.04305	0	4.21839
46	2019	0.026	66.935	4.20372	17.6713	31802	10.3673	0.00247474	0.307743	0.00152983	37.45	243.614	5.49559	4.66945	61	4.11087	0	4.21109
46	2020	0.026	66.935	4.20372	17.6713	31514	10.3582	0.00110021	0.329384	0.00157729	33.77	233.436	5.45291	4.95741	123	4.81218	0	4.20372
46	2021	0.026	66.935	4.20372	17.6713	34823	10.458	0.00124	0.278722	0.00162474	36.7	230.747	5.44132	4.72155	79	4.36945	0	4.20372
47	2010	0.329	72.171	4.27904	18.3102	43936	10.6905	0.0142097	0.130631	0.00208452	51.66	367.744	5.90739	2.11732	288	5.66296	0	0
47	2011	0.06	78.278	4.36027	19.0119	52649	10.8714	0.0124804	0.146351	0.0023753	52.28	369.022	5.91086	2.67899	302	5.71043	0	4.27904
47	2012	0.037	75.404	4.32286	18.6871	58691	10.98	0.0521578	0.138026	0.00070522	51.43	368.54	5.90955	2.76116	309	5.73334	0	4.36027
47	2013	0.052	74.818	4.31506	18.6197	66443	11.1041	0.05496	0.144259	0.00202802	53.14	365.317	5.90077	2.85052	392	5.97126	0	4.32286
47	2014	0.113	74.232	4.3072	18.5519	70891	11.1689	0.0575244	0.142004	0.00130792	52.67	359.286	5.88412	3.03211	381	5.9428	0	4.31506
47	2015	0.062	73.646	4.29927	18.4837	73324	11.2026	0.0586254	0.160401	0.00286474	50.11	366.029	5.90271	3.39668	552	6.31355	0	4.3072
47	2016	0.073	71.481	4.26943	18.228	79434	11.2827	0.0720984	0.153016	0.00360231	49.4	358.762	5.88266	3.50063	633	6.45047	0	4.29927
47	2017	0.076	69.316	4.23868	17.9664	86931	11.3729	0.0519767	0.161209	0.00311355	48.7368	356.619	5.87667	3.35788	785	6.66568	0	4.26943
47	2018	0.066	70.438	4.25473	18.1028	95663	11.4686	0.00252128	0.158709	0.00292469	48.94	357.762	5.87987	3.19672	1100	7.00307	0	4.23868
47	2019	0.072	71.56	4.27054	18.2375	78456	11.2703	0.00350534	0.151762	0.00339559	42.27	358.952	5.88319	4.34867	1158	7.05445	0	4.25473
47	2020	0.097	71.56	4.27054	18.2375	77634	11.2598	0.00295618	0.163322	0.00275103	41.55	431.762	6.06787	4.32079	1737	7.45991	0	4.27054
47	2021	0.122	71.56	4.27054	18.2375	78166	11.2666	0.00664	0.136066	0.00210648	41.69	432.724	6.0701	4.5441	1504	7.31588	0	4.27054
48	2010	0.21	65.438	4.1811	17.4816	41479	10.6329	0.0164501	0.118724	0.002075	49.76	159.569	5.07248	1.23376	53	3.97029	0	0
48	2011	0.078	71.483	4.26946	18.2283	50914	10.8379	0.0179336	0.113932	0.00103252	50.57	159.413	5.0715	1.05105	65	4.17439	0	4.1811
48	2012	0.053	68.701	4.22976	17.8909	56244	10.9375	0.0183754	0.117256	0.00053524	49.69	158.816	5.06774	1.09506	63	4.14313	0	4.26946
48	2013	0.064	67.837	4.21711	17.784	61012	11.0188	0.0192821	0.125242	0.0019755	48.9	158.041	5.06285	1.18532	75	4.31749	0	4.22976
48	2014	0.147	66.974	4.2043	17.6762	55548	10.925	0.0241632	0.137559	0.00236593	46.95	154.588	5.04077	1.48891	86	4.45435	0	4.21711
48	2015	0.09	66.11	4.19132	17.5672	56076	10.9345	0.0272712	0.153095	0.00044131	45.42	157.999	5.06259	1.7406	102	4.62497	0	4.2043
48	2016	0.159	65.761	4.18603	17.5228	57818	10.9651	0.0312427	0.154966	0.00296799	43.02	153.134	5.03131	1.95105	119	4.77912	0	4.19132
48	2017	0.216	65.412	4.18071	17.4783	54969	10.9145	0.0003668	0.181641	0.00235532	37.3197	151.171	5.01841	2.19223	101	4.61512	0	4.18603
48	2018	0.127	66.283	4.19393	17.5891	53452	10.8865	0.00027395	0.186379	0.0041841	34.53	149.558	5.00768	2.16258	147	4.99043	0	4.18071
48	2019	0.119	67.154	4.20699	17.6988	34335	10.4439	0.00175846	0.296918	0.00237954	36.01	148.93	5.00348	3.59128	174	5.15906	0	4.19393
48	2020	0.173	67.154	4.20699	17.6988	35588	10.4798	0.00111865	0.307027	0.00261652	35.17	147.335	4.99271	3.92898	266	5.5835	0	4.20699
48	2021	0.227	67.154	4.20699	17.6988	38576	10.5604	0.00105298	0.220133	0.0028535	36.45	129.079	4.86042	3.9237	247	5.50939	0	4.20699
49	2010	0.07	62.418	4.13385	17.0888	22942	10.0407	0.00581816	0.145921	0.00263653	42.75	236.257	5.46492	1.19703	14	2.63906	0	0
49	2011	0.032	68.339	4.22448	17.8462	28874	10.2707	0.0111563	0.142005	0.00167196	45.15	237.095	5.46846	1.03015	21	3.04452	0	4.13385
49	2012	0.024	68.099	4.22096	17.8165	33150	10.4088	0.00452523	0.152882	0.00227679	45.75	235.499	5.46171	1.05062	12	2.48491	0	4.22448
49	2013	0.034	67.798	4.21653	17.7792	36901	10.516	0.0136621	0.156854	0.00266059	46.49	224.56	5.41414	1.14078	29	3.3673	0	4.22096
49	2014	0.084	67.496	4.21207	17.7415	36900	10.516	0.0154327	0.158135	0.00257069	46.2	220.013	5.39369	1.36856	28	3.3322	0	4.21653
49	2015	0.033	67.195	4.2076	17.7039	37714	10.5378	0.013131	0.179288	0.00231415	43.34	215.521	5.37306	1.61844	27	3.29584	0	4.21207
49	2016	0.043	67.118	4.20645	17.6942	36732	10.5114	0.0158662	0.218856	0.00218875	39.24	210.272	5.3484	1.95015	41	3.71357	0	4.2076
49	2017	0.053	67.042	4.20532	17.6847	38161	10.5496	0.0068967	0.323254	0.00185908	32.2684	204.598	5.32105	2.54418	46	3.82864	0	4.20645
49	2018	0.041	65.474	4.18165	17.4862	29556	10.294	0.00099297	0.307555	0.00274625	27.89	199.133	5.29397	2.5157	49	3.89182	0	4.20532
49	2019	0.032	63.905	4.1574	17.284	24979	10.1258	0.00138663	0.408226	0.00213675	20.81	193.967	5.26769	21.3015	49	3.89182	0	4.18165
49	2020	0.027	63.905	4.1574	17.284	24586	10.1099	0.00247374	0.488599	0.00279799	19.54	179.306	5.18909	5.30273	102	4.62497	0	4.1574
49	2021	0.022	63.905	4.1574	17.284	26457	10.1833	0.00259812	0.846978	0.00345922	20.4	174.482	5.16182	3.74737	66	4.18965	0	4.1574
50	2010	0.041	63.223	4.14667	17.1948	33137	10.4084	0.0331755	0.156103	0.00209518	56.18	240.801	5.48397	1.05502	13	2.56495	0	0
50	2011	0.008	69.25	4.23772	17.9583	40844	10.6175	0.0204517	0.137516	0.00261359	58.28	238.4	5.47395	0.986839	4	1.38629	0	4.14667
50	2012	0.008	70.84	4.26042	18.1512	49479	10.8093	0.0137803	0.136589	0.00245519	58.97	237.937	5.47201	0.923173	8	2.07944	0	4.23772
50	2013	0.013	69.23	4.23743	17.9559	57402	10.9578	0.0221091	0.133944	0.00402376	59.15	237.354	5.46955	0.926166	6	1.79176	0	4.26042
50	2014	0.038	67.621	4.21392	17.7571	56467	10.9414	0.0234336	0.143914	0.00459832	58.45	237.84	5.4716	1.05204	5	1.60944	0	4.23743
50	2015	0.02	66.011	4.18982	17.5546	59855	10.9997	0.0252859	0.152345	0.00214041	57.43	236.187	5.46462	1.11734	13	2.56495	0	4.21392
50	2016	0.016	65.507	4.18216	17.4904	63480	11.0585	0.0281707	0.14447	0.00268302	57.19	234.533	5.4576	1.17898	12	2.48491	0	4.18982
50	2017	0.025	65.004	4.17445	17.426	64952	11.0814	0.0370543	0.183462	0.00206573	54.1671	232.665	5.4496	1.42256	13	2.56495	0	4.18216
50	2018	0.021	65.621	4.1839	17.505	52861	10.8754	0.00022037	0.195025	0.00314334	48.68	228.774	5.43274	1.61061	13	2.56495	0	4.17445
50	2019	0.026	66.239	4.19327	17.5835	35108	10.4662	0.00054851	0.324341	0.0025355	29.41	227.198	5.42582	2.59342	14	2.63906	0	4.1839
50	2020	0.03	66.239	4.19327	17.5835	37171	10.5233	0.00062549	0.32095	0.004681	28.14	225.058	5.41636	2.75642	12	2.48491	0	4.19327
50	2021	0.034	66.239	4.19327	17.5835	47007	10.7581	0.0007524	0.219875	0.0068265	29.37	191.829	5.2566	2.79703	17	2.83321	0	4.19327
51	2010	0.111	64.837	4.17188	17.4046	27690	10.2288	0.0193774	0.191211	0.00065317	52.12	145.096	4.9774	1.50733	12	2.48491	0	0
51	2011	0.043	71.273	4.26652	18.2032	34515	10.4491	0.0208201	0.180243	0.0033381	52.31	144.833	4.97558	1.31334	9	2.19722	0	4.17188
51	2012	0.048	70.517	4.25585	18.1123	39111	10.5742	0.0209817	0.199912	0.00346303	53	144.341	4.97218	1.30562	9	2.19722	0	4.26652
51	2013	0.054	68.977	4.23377	17.9248	45200	10.7189	0.0209882	0.199952	0.00322086	54.19	143.157	4.96394	1.31041	29	3.3673	0	4.25585
51	2014	0.11	67.438	4.21121	17.7343	45378	10.7228	0.00494167	0.206941	0.00332924	52.95	142.352	4.9583	1.4788	16	2.77259	0	4.23377
51	2015	0.076	65.898	4.18811	17.5403	45171	10.7182	0.0268026	0.229982	0.00528314	51.14	142.011	4.9559	1.69996	15	2.70805	0	4.21121
51	2016	0.048	65.799	4.1866	17.5277	42979	10.6685	0.0329027	0.273185	0.00538701	47.7	141.225	4.95035	2.08364	6	1.79176	0	4.18811
51	2017	0.058	65.701	4.18511	17.5152	41883	10.6426	0.041357	0.304474	0.00453148	42.0668	139.956	4.94133	2.37422	20	2.99573	0	4.1866
51	2018	0.046	65.961	4.18906	17.5482	38297	10.5531	0.00706186	0.299768	0.00464166	38.73	138.707	4.93237	2.55241	27	3.29584	0	4.18511
51	2019	0.055	66.221	4.193	17.5812	33702	10.4253	0.00855186	0.368301	0.00285044	31.46	137.984	4.92713	3.09565	21	3.04452	0	4.18906
51	2020	0.07	66.221	4.193	17.5812	35113	10.4663	0.0132249	0.534875	0.00276444	32.04	136.632	4.91729	3.39155	55	4.00733	0	4.193
51	2021	0.085	66.221	4.193	17.5812	37080	10.5208	0.0145896	0.516225	0.00267845	29.23	82.0971	4.4079	4.79684	56	4.02535	0	4.193
52	2010	0.061	76.02	4.331	18.7575	33524	10.42	0.0210618	0.231037	0.00296516	60.09	73.8982	4.30269	1.44246	8	2.07944	0	0
52	2011	0.013	74.527	4.31116	18.5861	41325	10.6292	0.0186654	0.23969	0.00465639	59.72	73.548	4.29794	1.33214	13	2.56495	0	4.331
52	2012	0.011	73.034	4.29092	18.412	50158	10.8229	0.00821972	0.217867	0.00428336	60.38	73.3195	4.29483	1.23488	7	1.94591	0	4.31116
52	2013	0.016	71.311	4.26705	18.2077	53043	10.8789	0.0192467	0.203604	0.00360478	59.45	72.6337	4.28543	1.3342	4	1.38629	0	4.29092
52	2014	0.036	69.589	4.24261	17.9997	53300	10.8837	0.0218044	0.20458	0.00389779	59.08	72.3793	4.28192	1.42833	6	1.79176	0	4.26705
52	2015	0.017	67.866	4.21753	17.7876	53136	10.8806	0.0250048	0.235655	0.00688538	56.71	71.8766	4.27495	1.57026	5	1.60944	0	4.24261
52	2016	0.024	65.474	4.18165	17.4862	56411	10.9404	0.0284715	0.256676	0.00669892	54.43	70.5456	4.25626	1.85872	10	2.30259	0	4.21753
52	2017	0.025	63.081	4.14442	17.1762	58503	10.9768	0.010229	0.282302	0.0108909	48.6256	68.8718	4.23225	19.1523	14	2.63906	0	4.18165
52	2018	0.014	64.424	4.16549	17.3513	56031	10.9337	0.00900041	0.289516	0.00531829	45.11	67.872	4.21762	1.84064	15	2.70805	0	4.14442
52	2019	0.014	65.767	4.18612	17.5236	43744	10.6861	0.0108424	0.393647	0.00709651	27.76	66.4724	4.19679	2.57139	14	2.63906	0	4.16549
52	2020	0.017	65.767	4.18612	17.5236	44021	10.6924	0.0118045	0.398498	0.00553868	25.74	66.0554	4.19049	2.83241	18	2.89037	0	4.18612
52	2021	0.02	65.767	4.18612	17.5236	56879	10.9487	0.0120047	0.26998	0.00398085	26.8	53.3733	3.97731	2.84999	31	3.43399	0	4.18612
53	2010	0.03	64.815	4.17154	17.4017	38136	10.5489	0.00778325	0.0945588	0.00135471	51.51	137.121	4.92086	0.700353	7	1.94591	0	0
53	2011	0.021	69.325	4.23881	17.9675	46749	10.7525	0.0084498	0.0898426	0.00254731	49.25	138.038	4.92753	0.629263	6	1.79176	0	4.17154
53	2012	0.019	68.285	4.22369	17.8396	55177	10.9183	0.00945723	0.0888153	0.0013313	48.61	137.96	4.92697	0.635433	5	1.60944	0	4.23881
53	2013	0.027	67.87	4.21759	17.7881	58321	10.9737	0.0103865	0.0970063	0.00132236	47.52	134.187	4.89923	0.753858	3	1.09861	0	4.22369
53	2014	0.054	67.455	4.21146	17.7364	56868	10.9485	0.012039	0.107662	0.00183636	45.96	133.103	4.89112	0.896901	14	2.63906	0	4.21759
53	2015	0.03	67.04	4.20529	17.6845	58841	10.9826	0.0133553	0.111724	0.00346336	44.07	131.946	4.88239	1.06552	15	2.70805	0	4.21146
53	2016	0.018	66.344	4.19485	17.5968	59413	10.9923	0.0155058	0.135317	0.00521327	41.9	131.822	4.88145	1.23548	16	2.77259	0	4.20529
53	2017	0.026	65.648	4.18431	17.5084	59533	10.9943	0.020514	0.19888	0.00607727	33.2887	131.211	4.8768	15.2089	20	2.99573	0	4.19485
53	2018	0.013	65.107	4.17603	17.4392	49912	10.818	0.00113935	0.194867	0.00519806	28.4	130.495	4.87133	1.53617	24	3.17805	0	4.18431
53	2019	0.016	64.566	4.16769	17.3696	26559	10.1871	0.002835	0.36953	0.00548515	19.58	130.333	4.8701	3.13896	15	2.70805	0	4.17603
53	2020	0.019	64.566	4.16769	17.3696	27487	10.2215	0.00283816	0.395016	0.0046049	18.33	129.902	4.86678	3.34867	65	4.17439	0	4.16769
53	2021	0.022	64.566	4.16769	17.3696	28415	10.2547	0.0029682	31.0705	0.00372465	19.93	105.145	4.65534	3.28098	61	4.11087	0	4.16769
54	2010	0.044	65.662	4.18452	17.5102	21973	9.99757	0.0117848	0.207038	0.00173702	45.26	78.6962	4.36559	1.10954	7	1.94591	0	0
54	2011	0.013	68.588	4.22812	17.877	27374	10.2173	0.0101801	0.207454	0.00383951	48.76	78.6918	4.36554	1.0418	4	1.38629	0	4.18452
54	2012	0.011	68.702	4.22978	17.891	30576	10.328	0.0104302	0.231856	0.00132026	47.28	78.1907	4.35915	1.15612	4	1.38629	0	4.22812
54	2013	0.014	67.836	4.21709	17.7839	34791	10.4571	0.0111672	0.225374	0.00521034	47.37	77.2966	4.34765	1.27376	3	1.09861	0	4.22978
54	2014	0.028	66.971	4.20426	17.6758	34586	10.4512	0.0127201	0.266577	0.00471476	46.47	76.804	4.34126	1.48464	5	1.60944	0	4.21709
54	2015	0.015	66.105	4.19124	17.5665	35571	10.4793	0.01416	0.290206	0.00691909	45.53	76.3617	4.33548	1.7949	8	2.07944	0	4.20426
54	2016	0.018	66.442	4.19633	17.6092	35892	10.4883	0.0166138	0.317751	0.00784397	44.6	75.7289	4.32716	2.06191	7	1.94591	0	4.19124
54	2017	0.025	66.778	4.20137	17.6515	36924	10.5166	0.210066	0.414623	0.00985313	36.7842	74.6147	4.31234	2.59089	14	2.63906	0	4.19633
54	2018	0.016	66.031	4.19012	17.5571	31849	10.3688	0.00109107	0.446581	0.00692795	32.94	73.9276	4.30309	2.60134	22	3.09104	0	4.20137
54	2019	0.017	65.284	4.17875	17.4619	25980	10.1651	0.00017386	0.508565	0.0057578	16.34	73.5199	4.29756	3.33875	31	3.43399	0	4.19012
54	2020	0.021	65.284	4.17875	17.4619	27230	10.2121	0.00026697	0.54947	0.00552683	16.27	72.7086	4.28646	3.38448	48	3.8712	0	4.17875
54	2021	0.025	65.284	4.17875	17.4619	29740	10.3002	0.0002795	0.423105	0.00529586	17.85	59.191	4.08077	3.36042	27	3.29584	0	4.17875
55	2010	0.13	68.571	4.22787	17.8749	36951	10.5173	0.0129318	0.123599	0.00379163	37.78	200.422	5.30042	2.32929	438	6.08222	0	0
55	2011	0.053	74.664	4.313	18.6019	42736	10.6628	0.0120894	0.131332	0.00235405	38.83	200.535	5.30099	2.69321	533	6.27852	0	4.22787
55	2012	0.045	76.113	4.33222	18.7681	45810	10.7323	0.0263588	0.141438	0.00264146	36.02	187.171	5.23202	2.83906	619	6.42811	0	4.313
55	2013	0.053	75.494	4.32405	18.6974	50423	10.8282	0.027928	0.141474	0.00305588	34.76	200.535	5.30099	2.94279	875	6.77422	0	4.33222
55	2014	0.154	74.876	4.31583	18.6264	53872	10.8944	0.0313031	0.13859	0.00236314	33.41	199.904	5.29784	3.0227	803	6.68835	0	4.32405
55	2015	0.062	74.257	4.30753	18.5548	59027	10.9857	0.032427	0.202898	0.00182506	32.39	197.141	5.28392	3.16123	975	6.88244	0	4.31583
55	2016	0.089	73.321	4.29485	18.4457	63445	11.0579	0.0349151	0.200316	0.00360159	31.08	206.642	5.33099	3.0898	1235	7.11883	0	4.30753
55	2017	0.108	72.385	4.282	18.3355	57193	10.9542	0.0371428	0.203187	0.00147929	29.0981	206.208	5.32888	3.27318	1239	7.12206	0	4.29485
55	2018	0.105	72.275	4.28048	18.3225	66094	11.0988	0.0383684	0.192045	0.00228771	26.81	204.573	5.32092	3.55929	1245	7.12689	0	4.282
55	2019	0.116	72.166	4.27897	18.3096	55175	10.9183	0.0507826	0.209764	0.00191797	21.48	202.769	5.31207	4.63014	1130	7.02997	0	4.28048
55	2020	0.131	72.166	4.27897	18.3096	54570	10.9072	0.00454335	0.224207	0.00108313	22.07	188.868	5.24105	5.07381	1686	7.43011	0	4.27897
55	2021	0.146	72.166	4.27897	18.3096	56580	10.9434	0.0044596	0.18538	0.00024829	23.15	186.509	5.22848	5.28705	1545	7.34278	0	4.27897
56	2010	0.069	70.47	4.25519	18.1066	16309	9.69947	0.00637156	0.129966	0.0017112	40.63	127.015	4.8443	1.67865	47	3.85015	0	0
56	2011	0.018	71.832	4.27433	18.2699	19815	9.89419	0.00502193	0.128366	0.0030581	41.79	127.086	4.84486	1.51874	56	4.02535	0	4.25519
56	2012	0.019	73.194	4.29311	18.4308	22139	10.0051	0.0186958	0.224285	0.00123552	37.35	125.719	4.83405	1.63145	71	4.26268	0	4.27433
56	2013	0.025	72.32	4.2811	18.3278	22090	10.0029	0.0209142	0.0847894	0.00222816	36.68	127.086	4.84486	1.78924	58	4.06044	0	4.29311
56	2014	0.038	71.446	4.26894	18.2239	23099	10.0475	0.0242713	0.259384	0.00252623	32.78	115.941	4.75308	2.14914	129	4.85981	0	4.2811
56	2015	0.053	70.572	4.25663	18.1189	24430	10.1036	0.0231824	0.395877	0.0034038	31.04	113.849	4.73488	2.35986	166	5.11199	0	4.26894
56	2016	0.082	67.993	4.2194	17.8034	25690	10.1539	0.0254543	0.638667	0.00393825	30.85	111.009	4.70961	2.47115	138	4.92725	0	4.25663
56	2017	0.095	65.414	4.18074	17.4786	26223	10.1744	0.0257446	0.444451	0.00405405	28.3289	107.863	4.68086	1.51321	142	4.95583	0	4.2194
56	2018	0.069	66.33	4.19464	17.595	26271	10.1762	0.00504345	0.458937	0.00711096	26.05	104.486	4.64905	2.54633	181	5.1985	0	4.18074
56	2019	0.058	67.246	4.20836	17.7103	22667	10.0287	0.00680623	0.427481	0.00651466	21.69	101.07	4.61581	3.29454	125	4.82831	0	4.19464
56	2020	0.117	67.246	4.20836	17.7103	24273	10.0971	0.00707547	0.440628	0.00344157	22.42	97.4468	4.57931	3.42333	244	5.49717	0	4.20836
56	2021	0.176	67.246	4.20836	17.7103	30559	10.3274	0.01105	0.417068	0.00036848	23.84	94.8154	4.55193	3.6311	188	5.23644	0	4.20836
57	2010	0.093	65.74	4.18571	17.5202	22083	10.0026	0.0107491	0.11281	0.00105764	42.31	84.4501	4.43616	2.28077	6	1.79176	0	0
57	2011	0.025	69.603	4.24281	18.0014	26864	10.1985	0.0106834	0.115222	0.00136078	41.95	84.0394	4.43129	1.78031	8	2.07944	0	4.18571
57	2012	0.024	68.629	4.22871	17.882	31076	10.3442	0.0109483	0.11741	0.00165563	40.91	83.3074	4.42254	1.79548	11	2.3979	0	4.24281
57	2013	0.032	68.862	4.2321	17.9107	30530	10.3265	0.0109564	0.135577	0.00243309	38.53	82.9555	4.4183	2.04369	17	2.83321	0	4.22871
57	2014	0.05	69.094	4.23547	17.9392	27881	10.2357	0.0120235	0.155551	0.00153335	29.75	82.1402	4.40843	2.5371	21	3.04452	0	4.2321
57	2015	0.024	69.327	4.23883	17.9677	28222	10.2479	0.0169903	0.157114	0.00152014	25.96	81.075	4.39537	2.95143	13	2.56495	0	4.23547
57	2016	0.022	68.02	4.2198	17.8067	28647	10.2628	0.0190179	0.340703	0.00300509	24.27	75.8691	4.32901	3.33141	22	3.09104	0	4.23883
57	2017	0.028	66.713	4.2004	17.6434	29369	10.2877	0.0203319	0.362705	0.00224409	25.1904	74.3648	4.30898	3.55783	21	3.04452	0	4.2198
57	2018	0.031	65.469	4.18158	17.4856	30784	10.3347	0.0204267	0.309532	0.00085005	24.09	72.2621	4.2803	3.57374	34	3.52636	0	4.2004
57	2019	0.04	64.226	4.16241	17.3256	32278	10.3821	6.249e-05	0.31429	0.00222272	22.15	69.8711	4.24665	3.67483	17	2.83321	0	4.18158
57	2020	0.069	64.226	4.16241	17.3256	34031	10.435	6.621e-05	0.376226	0.00216352	23.25	67.8301	4.21701	3.92632	35	3.55535	0	4.16241
57	2021	0.098	64.226	4.16241	17.3256	40808	10.6166	6.85e-05	0.299155	0.00202356	25.17	65.7803	4.18632	4.00784	39	3.66356	0	4.16241
58	2010	0.072	73.097	4.29179	18.4194	23044	10.0452	0.0148343	0.204297	0.00278822	46.6	74.2696	4.3077	2.23531	5	1.60944	0	0
58	2011	0.021	72.432	4.28265	18.3411	28774	10.2672	0.00915614	0.197428	0.00079491	47.73	74.1898	4.30663	2.01916	5	1.60944	0	4.29179
58	2012	0.018	71.767	4.27342	18.2622	32968	10.4033	0.00916463	0.222612	0.0026465	46.85	74.0966	4.30537	1.96117	5	1.60944	0	4.28265
58	2013	0.021	70.983	4.26244	18.1684	29631	10.2966	0.0116117	0.23375	0.00207792	44.83	73.9857	4.30387	2.43909	9	2.19722	0	4.27342
58	2014	0.039	70.198	4.25132	18.0737	24154	10.0922	0.0165727	0.287735	0.00135972	31.38	73.296	4.29451	3.24013	5	1.60944	0	4.26244
58	2015	0.027	69.414	4.24009	17.9783	24981	10.1259	0.0180585	0.314991	0.00176939	29.88	72.4923	4.28348	3.83328	10	2.30259	0	4.25132
58	2016	0.05	68.043	4.22014	17.8096	25244	10.1363	0.0188175	0.372279	0.00217598	29.91	67.7941	4.21647	4.08806	11	2.3979	0	4.24009
58	2017	0.072	66.672	4.19979	17.6382	27658	10.2277	0.00890185	0.36085	0.00372902	30.971	66.2462	4.19338	4.14474	15	2.70805	0	4.22014
58	2018	0.055	65.412	4.18071	17.4783	28891	10.2713	0.0002308	0.364105	0.0028551	32.53	64.5823	4.16794	4.09247	8	2.07944	0	4.19979
58	2019	0.055	64.153	4.16127	17.3162	33981	10.4336	0.0002977	0.424963	0.00282885	29.33	62.9243	4.14193	3.64026	16	2.77259	0	4.18071
58	2020	0.061	64.153	4.16127	17.3162	34809	10.4576	0.00015785	0.402148	0.00332523	29.12	62.5835	4.1365	4.08275	34	3.52636	0	4.16127
58	2021	0.067	64.153	4.16127	17.3162	36862	10.5149	0.0001452	0.407451	0.00382161	32.2	59.8569	4.09196	4.51941	27	3.29584	0	4.16127
59	2010	0.108	64.193	4.16189	17.3214	26215	10.1741	0.0015235	0.185224	0.00233351	44.78	66.3292	4.19463	1.81933	7	1.94591	0	0
59	2011	0.029	66.623	4.19905	17.632	33215	10.4108	0.00428817	0.162749	0.00161667	46.34	68.6647	4.22923	1.63997	8	2.07944	0	4.16189
59	2012	0.021	66.726	4.20059	17.645	37490	10.5318	0.00439752	0.175807	0.00217305	45.62	68.3968	4.22533	1.62658	15	2.70805	0	4.19905
59	2013	0.027	66.66	4.19961	17.6367	37007	10.5189	0.00509642	0.185293	0.00251601	43.06	66.3462	4.19489	1.79436	23	3.13549	0	4.20059
59	2014	0.059	66.594	4.19861	17.6284	28964	10.2738	0.00378918	0.239094	0.00265322	26.16	66.0462	4.19036	2.65813	23	3.13549	0	4.19961
59	2015	0.034	66.528	4.19762	17.62	29237	10.2832	0.00287464	0.303103	0.00273598	22.77	67.2214	4.20799	3.41602	16	2.77259	0	4.19861
59	2016	0.065	65.814	4.18683	17.5296	29959	10.3076	0.00379649	0.348915	0.00542571	22.09	61.0811	4.1122	3.6902	19	2.94444	0	4.19762
59	2017	0.059	65.099	4.17591	17.4382	32277	10.3821	0.00464112	0.370918	0.00173592	21.6306	59.6297	4.08815	3.70353	13	2.56495	0	4.18683
59	2018	0.052	66.731	4.20067	17.6456	35527	10.478	0.00169283	0.335987	0.00120353	20.53	58.2601	4.06492	3.52968	25	3.21888	0	4.17591
59	2019	0.057	68.362	4.22482	17.8491	33857	10.4299	0.0021739	0.367391	0.00090367	21.36	56.771	4.03903	3.9166	31	3.43399	0	4.20067
59	2020	0.051	68.362	4.22482	17.8491	35391	10.4742	0.00029743	0.362016	0.00310816	22.47	56.2177	4.02923	4.03876	55	4.00733	0	4.22482
59	2021	0.045	68.362	4.22482	17.8491	43270	10.6752	0.0003045	0.293868	0.00531266	26.94	54.0816	3.99049	4.16692	30	3.4012	0	4.22482
60	2010	0.161	63.407	4.14957	17.219	103576	11.5481	0.0080735	0.045228	0.00282533	82.24	132.041	4.88312	0.848895	99	4.59512	0	0
60	2011	0.036	69.864	4.24655	18.0332	133301	11.8004	0.00728647	0.0466363	0.00135021	82.05	132.367	4.88558	0.587879	140	4.94164	0	4.14957
60	2012	0.035	69.302	4.23847	17.9647	142067	11.8641	0.00793695	0.0452332	0.00201005	80.88	132.814	4.88895	0.6604	140	4.94164	0	4.24655
60	2013	0.039	68.738	4.2303	17.8955	147756	11.9033	0.00889131	0.0442504	0.00159585	79.36	133.27	4.89238	0.670444	204	5.31812	0	4.23847
60	2014	0.066	68.174	4.22206	17.8258	146518	11.8949	0.0102443	0.0438815	0.00542986	75.53	131.151	4.87635	0.716669	158	5.06259	0	4.2303
60	2015	0.036	67.61	4.21376	17.7557	110113	11.6093	0.015335	0.0854264	0.00137282	64.88	127.772	4.85025	1.05362	196	5.27811	0	4.22206
60	2016	0.063	66.775	4.20133	17.6512	94690	11.4584	0.0127247	0.126668	0.00217256	56.07	135.228	4.90696	1.23154	173	5.15329	0	4.21376
60	2017	0.075	65.941	4.18876	17.5457	97677	11.4894	0.0105791	0.131886	0.00227549	54.601	135.238	4.90704	1.25853	179	5.18739	0	4.20133
60	2018	0.056	68.047	4.2202	17.8101	102639	11.539	0.00934345	0.120145	0.0013341	53.95	134.771	4.90358	1.27607	173	5.15329	0	4.18876
60	2019	0.059	70.153	4.25068	18.0683	94289	11.4541	0.00194087	0.123005	0.001582	52.62	134.929	4.90475	1.53202	219	5.38907	0	4.2202
60	2020	0.059	70.153	4.25068	18.0683	84784	11.3479	0.0015882	0.14641	0.00067204	46.72	134.979	4.90512	1.91408	379	5.93754	0	4.25068
60	2021	0.059	70.153	4.25068	18.0683	94790	11.4594	0.001052	0.128588	0.00152634	52.6	129.514	4.86379	1.8537	316	5.75574	0	4.25068
61	2010	0.082	63.321	4.14822	17.2077	15924	9.67558	0.0216253	0.314786	0.00358255	39.25	38.7589	3.65736	2.83725	5	1.60944	0	0
61	2011	0.01	71	4.26268	18.1704	18142	9.80598	0.0234243	0.343491	0.00640593	37.83	38.5985	3.65321	2.11207	5	1.60944	0	4.14822
61	2012	0.01	68.444	4.22602	17.8592	20686	9.93721	0.0137789	0.360062	0.00373948	33.81	38.3246	3.64609	2.22102	3	1.09861	0	4.26268
61	2013	0.013	68.714	4.22995	17.8925	23129	10.0488	0.0142154	0.349869	0.00573833	32.57	37.8049	3.63244	2.15629	13	2.56495	0	4.22602
61	2014	0.029	68.984	4.23387	17.9257	20885	9.94679	0.00227453	0.402007	0.00543864	23.48	37.372	3.62092	2.58652	8	2.07944	0	4.22995
61	2015	0.017	69.254	4.23778	17.9588	20414	9.92398	0.00263494	0.616985	0.00328554	18.67	37.0701	3.61281	2.99591	14	2.63906	0	4.23387
61	2016	0.029	67.313	4.20935	17.7187	21043	9.95432	0.00121362	0.532649	0.00556715	19.7	31.0762	3.43644	3.142	40	3.68888	0	4.23778
61	2017	0.039	65.372	4.18009	17.4732	22109	10.0037	0.00130778	0.566002	0.00666325	21.8525	30.0942	3.40433	3.21659	10	2.30259	0	4.20935
61	2018	0.031	64.869	4.17237	17.4087	23837	10.079	0.00141688	0.567757	0.00406681	21.64	29.2589	3.37618	3.26228	9	2.19722	0	4.18009
61	2019	0.027	64.366	4.16459	17.3438	26384	10.1805	0.00129203	0.585805	0.00523926	19.81	28.3476	3.34454	3.19903	7	1.94591	0	4.17237
61	2020	0.031	64.366	4.16459	17.3438	26506	10.1851	0.00012364	0.672678	0.00539763	17.35	27.3354	3.30818	3.74158	31	3.43399	0	4.16459
61	2021	0.035	64.366	4.16459	17.3438	36982	10.5182	0.0001345	0.59434	0.00555599	18.81	25.9146	3.25481	3.7437	33	3.49651	0	4.16459
62	2010	0.081	63.484	4.15079	17.229	20254	9.91611	0.0149272	0.237694	0.00182533	26.13	77.9227	4.35572	2.09631	27	3.29584	0	0
62	2011	0.015	69.468	4.24087	17.985	24853	10.1207	0.0155761	0.227566	0.00093648	26.58	77.4878	4.35012	1.83199	28	3.3322	0	4.15079
62	2012	0.011	65.32	4.1793	17.4665	27774	10.2319	0.00630783	0.240393	0.00089286	25.81	74.1049	4.30548	2.00978	27	3.29584	0	4.24087
62	2013	0.019	65.684	4.18486	17.513	32733	10.3961	0.0164183	0.266755	0.0026253	24.81	75.7314	4.32719	1.94157	27	3.29584	0	4.1793
62	2014	0.041	66.049	4.1904	17.5594	32864	10.4001	0.0184449	0.244803	0.00187617	22.81	71.2696	4.26647	2.3649	24	3.17805	0	4.18486
62	2015	0.012	66.413	4.19589	17.6055	35069	10.4651	0.0184507	0.342382	0.00245098	22.01	73.7481	4.30065	2.93065	22	3.09104	0	4.1904
62	2016	0.026	66.456	4.19654	17.6109	36878	10.5154	0.00155715	0.368816	0.00470102	21.48	71.2966	4.26685	3.28967	22	3.09104	0	4.19589
62	2017	0.023	66.499	4.19719	17.6164	41419	10.6315	0.00089335	0.383672	0.00232198	19.6915	70.4928	4.25551	3.11876	47	3.85015	0	4.19654
62	2018	0.015	66.453	4.1965	17.6106	39344	10.5801	0.00014189	0.376729	0.00255714	19.96	69.5236	4.24167	3.15425	64	4.15888	0	4.19719
62	2019	0.016	66.408	4.19582	17.6049	32788	10.3978	8.86e-05	0.39051	0.00301326	11.7	68.3395	4.22449	4.29124	42	3.73767	0	4.1965
62	2020	0.022	66.408	4.19582	17.6049	35124	10.4666	0.00038396	0.421029	0.00275307	12.93	67.8435	4.2172	4.36509	82	4.40672	0	4.19582
62	2021	0.028	66.408	4.19582	17.6049	35814	10.4861	0.0003945	0.412399	0.00249288	14.09	65.7425	4.18574	4.69126	58	4.06044	0	4.19582
63	2010	0.1	68.802	4.23123	17.9033	32890	10.4009	0.00308286	0.158934	0.00224871	66.17	148.703	5.00195	1.44637	5	1.60944	0	0
63	2011	0.016	74.086	4.30523	18.535	33209	10.4106	0.00280317	0.18816	0.00238739	63.32	149.861	5.00971	1.5375	5	1.60944	0	4.23123
63	2012	0.014	74.114	4.3056	18.5382	32308	10.3831	0.0059681	0.203601	0.00244339	58.22	149.464	5.00706	1.72217	3	1.09861	0	4.30523
63	2013	0.016	72.92	4.28936	18.3986	26194	10.1733	0.0016833	0.261887	0.00255037	46.29	148.627	5.00144	2.27011	6	1.79176	0	4.3056
63	2014	0.032	71.727	4.27287	18.2574	25123	10.1315	0.00332572	0.28973	0.00314589	40.69	137.116	4.92083	2.59967	20	2.99573	0	4.28936
63	2015	0.017	70.533	4.25608	18.1142	24823	10.1195	0.00225527	0.381181	0.00372024	36.78	138.401	4.93015	2.84238	11	2.3979	0	4.27287
63	2016	0.034	69.55	4.24205	17.9949	26500	10.1849	0.00775707	0.473721	0.0039924	36.52	126.575	4.84084	3.1363	12	2.48491	0	4.25608
63	2017	0.032	68.567	4.22781	17.8744	28836	10.2694	0.00077302	0.431882	0.00395313	37.358	121.775	4.80218	3.03756	11	2.3979	0	4.24205
63	2018	0.026	67.252	4.20845	17.711	32028	10.3744	0.00135084	0.417995	0.00217928	39.87	118.528	4.77515	2.77394	16	2.77259	0	4.22781
63	2019	0.022	65.937	4.1887	17.5452	29912	10.306	0.00226964	0.59047	0.00403378	41.32	122.003	4.80405	3.15633	16	2.77259	0	4.20845
63	2020	0.027	65.937	4.1887	17.5452	26979	10.2028	0.00291328	0.605558	0.00360481	38.35	111.407	4.71319	4.09322	34	3.52636	0	4.1887
63	2021	0.032	65.937	4.1887	17.5452	34055	10.4357	0.00301452	0.467683	0.00317583	42.86	109.774	4.69842	4.24714	12	2.48491	0	4.1887
64	2010	0.12	66.589	4.19854	17.6277	27545	10.2236	0.0108412	0.177904	0.00192585	39.63	71.5275	4.27008	1.85422	20	2.99573	0	0
64	2011	0.019	71.432	4.26875	18.2222	33675	10.4245	0.0200994	0.173229	0.00289177	41.1	71.9194	4.27555	1.39388	40	3.68888	0	4.19854
64	2012	0.02	69.646	4.24343	18.0067	37001	10.5187	0.0084825	0.186392	0.00281928	43.08	68.288	4.22373	1.33279	29	3.3673	0	4.26875
64	2013	0.023	68.095	4.2209	17.816	46953	10.7569	0.00304345	0.202562	0.00424005	41.02	69.3074	4.23855	1.36057	35	3.55535	0	4.24343
64	2014	0.056	66.544	4.19786	17.6221	42792	10.6641	0.0241563	0.189291	0.00231788	37.19	68.3056	4.22399	1.4286	33	3.49651	0	4.2209
64	2015	0.023	64.993	4.17428	17.4246	47356	10.7654	0.0219878	0.337131	0.00248851	35.81	67.2882	4.20899	1.64986	29	3.3673	0	4.19786
64	2016	0.09	64.576	4.16784	17.3709	49618	10.8121	0.0262625	0.347142	0.0035832	35.63	66.1009	4.19118	1.64269	31	3.43399	0	4.17428
64	2017	0.025	64.16	4.16138	17.3171	49214	10.8039	0.0287956	0.362237	0.0037594	35.5543	64.7046	4.16983	1.56857	22	3.09104	0	4.16784
64	2018	0.024	66.108	4.19129	17.5669	48201	10.7831	0.0307775	0.317302	0.00276783	34.26	63.1902	4.14615	1.65657	50	3.91202	0	4.16138
64	2019	0.023	68.055	4.22032	17.8111	32811	10.3985	0.00053098	0.250131	0.00357143	21.39	61.5632	4.12006	2.81461	35	3.55535	0	4.19129
64	2020	0.036	68.055	4.22032	17.8111	33428	10.4171	0.00016833	0.342409	0.00175131	21.39	59.709	4.08948	3.15325	68	4.21951	0	4.22032
64	2021	0.049	68.055	4.22032	17.8111	35831	10.4866	0.00017852	0.305926	0.00264289	21.49	58.205	4.06397	3.21859	68	4.21951	0	4.22032
65	2010	0.025	69.99	4.24835	18.0485	14994	9.61541	0.0245139	0.373833	0.00283202	17.12	26.0441	3.25979	2.49499	3	1.09861	0	0
65	2011	0.012	74.108	4.30552	18.5375	18103	9.80383	0.0128647	0.299438	0.0021527	17.02	26.1107	3.26235	2.02901	11	2.3979	0	4.24835
65	2012	0.011	72.04	4.27722	18.2946	18892	9.84649	0.0248563	0.297266	0.00231705	17.1	28.9815	3.36666	2.00648	7	1.94591	0	4.30552
65	2013	0.014	71.161	4.26494	18.1898	22654	10.0281	0.0242231	0.340026	0.00633029	17.48	25.6498	3.24454	1.95785	12	2.48491	0	4.27722
65	2014	0.028	70.283	4.25253	18.084	24731	10.1158	0.0190948	0.335426	0.00380491	16.09	24.9692	3.21764	2.20174	16	2.77259	0	4.26494
65	2015	0.014	69.404	4.23994	17.9771	26575	10.1877	0.0184352	0.357878	0.00408719	15.17	25.1937	3.22659	2.62422	7	1.94591	0	4.25253
65	2016	0.025	67.115	4.20641	17.6939	27889	10.236	0.0167452	0.353264	0.00505837	14.95	22.2084	3.10047	2.7101	18	2.89037	0	4.23994
65	2017	0.027	64.827	4.17172	17.4033	30236	10.3168	0.0144787	0.418714	0.00319933	14.841	21.4442	3.06545	2.73394	7	1.94591	0	4.20641
65	2018	0.025	64.897	4.1728	17.4123	31592	10.3607	0.0119174	0.402595	0.00336651	15.75	20.837	3.03673	2.70669	20	2.99573	0	4.17172
65	2019	0.023	64.966	4.17386	17.4211	36478	10.5045	0.00918728	0.385602	0.0056313	12.08	20.2049	3.00593	2.41249	22	3.09104	0	4.1728
65	2020	0.029	64.966	4.17386	17.4211	39184	10.576	0.000111	0.417323	0.00353465	12.68	19.5857	2.9748	2.41811	66	4.18965	0	4.17386
65	2021	0.035	64.966	4.17386	17.4211	41890	10.6428	0.0095263	0.45447	0.00143801	13.5	18.98	2.94338	2.62444	39	3.66356	0	4.17386
66	2010	0.005	66.567	4.19821	17.625	12576	9.43955	0.00306895	0.25623	0.00285789	24.74	167.235	5.1194	1.32625	11	2.3979	0	0
66	2011	0.01	71.223	4.26582	18.1972	15617	9.65612	0.00920993	0.217678	0.00183512	25.45	167.476	5.12084	1.08454	12	2.48491	0	4.19821
66	2012	0.011	69.146	4.23622	17.9456	18474	9.82412	0.00894984	0.239334	0.00146628	26.48	164.22	5.10121	1.07248	9	2.19722	0	4.26582
66	2013	0.032	68.615	4.22851	17.8803	21293	9.96613	0.0100965	0.227857	0.00321691	26.91	159.35	5.0711	1.11677	17	2.83321	0	4.23622
66	2014	0.067	68.083	4.22073	17.8145	21467	9.97427	0.0119264	0.24384	0.00351787	26.8	158.985	5.06881	1.45245	20	2.99573	0	4.22851
66	2015	0.025	67.552	4.2129	17.7485	23095	10.0474	0.0125923	0.337276	0.00366599	26.26	157.959	5.06233	1.46737	28	3.3322	0	4.22073
66	2016	0.023	65.641	4.1842	17.5075	24109	10.0903	0.014163	0.374464	0.00375587	25.49	127.798	4.85045	1.63753	34	3.52636	0	4.2129
66	2017	0.024	63.729	4.15464	17.261	24965	10.1252	0.0153825	0.411187	0.00529801	26.5447	123.155	4.81344	1.74701	53	3.97029	0	4.1842
66	2018	0.018	63.288	4.1477	17.2034	25841	10.1597	0.00036894	0.410933	0.00257069	26.02	118.186	4.77226	1.77889	56	4.02535	0	4.15464
66	2019	0.017	62.848	4.14072	17.1456	21045	9.95442	0.00047556	0.427715	0.00237944	10.68	113.613	4.7328	2.59092	49	3.89182	0	4.1477
66	2020	0.021	62.848	4.14072	17.1456	22122	10.0043	0.00090358	0.439647	0.00108091	11.3	110.51	4.70511	2.89013	111	4.70953	0	4.14072
66	2021	0.025	62.848	4.14072	17.1456	23199	10.0519	0.001023	0.327551	0.00205623	11.54	105.047	4.65441	3.07541	98	4.58497	0	4.14072
67	2010	0.422	80.091	4.38316	19.2121	76074	11.2395	0.043858	0.18436	0.00265051	42.05	3631.38	8.19737	3.98692	2850	7.95507	1	0
67	2011	0.193	83.063	4.4196	19.5329	82560	11.3213	0.0423972	0.195649	0.00319431	41.3	3714.76	8.22007	4.96899	3630	8.19699	1	4.38316
67	2012	0.193	83.462	4.42439	19.5752	85373	11.3548	0.0474946	0.196381	0.00282706	38.92	3782.53	8.23815	4.77554	3637	8.19891	1	4.4196
67	2013	0.218	83.743	4.42775	19.605	150853	11.9241	0.0481061	0.195164	0.00316047	37.16	3808.78	8.24507	5.2594	4458	8.40246	1	4.42439
67	2014	0.436	84.023	4.43109	19.6346	97370	11.4863	0.0473486	0.194835	0.00507082	34.66	3891.17	8.26646	5.16802	4369	8.38229	1	4.42775
67	2015	0.278	84.304	4.43443	19.6642	103796	11.5502	0.0457626	0.230281	0.00414938	31.81	3876.36	8.26265	6.25502	5102	8.53739	1	4.43109
67	2016	0.431	85.65	4.45027	19.8049	116562	11.6662	0.0436409	0.231503	0.00394449	29.83	3890.55	8.26631	5.57688	6532	8.78447	1	4.43443
67	2017	0.341	86.996	4.46586	19.9439	126634	11.7491	0.0374877	0.229237	0.00381679	30.46	3914.29	8.27239	5.42839	7128	8.87179	1	4.45027
67	2018	0.163	86.242	4.45716	19.8663	134982	11.8129	0.0350312	0.231911	0.00392061	29.78	3928.57	8.27603	5.51361	9043	9.10975	1	4.46586
67	2019	0.174	85.488	4.44838	19.788	157279	11.9658	0.0344381	0.215315	0.00309811	26.99	3938.1	8.27845	5.16704	9810	9.19116	1	4.45716
67	2020	0.211	85.488	4.44838	19.788	155800	11.9563	0.0364997	0.209354	0.00351288	26.59	3949.21	8.28127	5.77036	15190	9.62839	1	4.44838
67	2021	0.248	85.488	4.44838	19.788	154321	11.9468	0.05218	0.195092	0.00392765	26.49	3951.48	8.28184	5.83315	13196	9.48767	1	4.44838
68	2010	0.331	73.657	4.29942	18.485	64037	11.0672	0.0371551	0.104275	0.00373984	45.37	1215.67	7.10305	3.14997	1001	6.90875	0	0
68	2011	0.11	80.386	4.38684	19.2444	76263	11.2419	0.0374766	0.106932	0.00472852	44.92	1231.08	7.11564	4.0807	1411	7.25205	0	4.29942
68	2012	0.097	78.772	4.36656	19.0668	88525	11.391	0.036204	0.105338	0.00594784	44.03	1238.96	7.12203	3.94995	1765	7.47591	0	4.38684
68	2013	0.132	77.916	4.35563	18.9715	124600	11.7329	0.0311726	0.103776	0.00533808	43.07	1243.02	7.1253	3.97438	2558	7.84698	0	4.36656
68	2014	0.251	77.061	4.3446	18.8755	107545	11.5857	0.0229166	0.102858	0.0050813	41.08	1247.32	7.12875	4.05752	2492	7.82084	0	4.35563
68	2015	0.167	76.205	4.33343	18.7786	118171	11.6799	0.0213658	0.104393	0.00432578	40.29	1250.33	7.13116	4.53725	3137	8.05102	0	4.3446
68	2016	0.242	75.648	4.32609	18.7151	127264	11.754	0.0220042	0.108497	0.00387764	39.2	1255.5	7.13529	4.6953	3887	8.26539	0	4.33343
68	2017	0.224	75.092	4.31871	18.6513	141658	11.8612	0.0211672	0.113846	0.00498657	38.0267	1265.37	7.14312	4.65409	4522	8.41671	0	4.32609
68	2018	0.143	76.531	4.3377	18.8156	152886	11.9374	0.0198897	0.117818	0.00385888	36.83	1280.7	7.15516	4.84719	5952	8.69148	0	4.31871
68	2019	0.125	77.971	4.35634	18.9777	165681	12.0178	0.020161	0.118053	0.0018617	35.93	1290.42	7.16272	4.92637	7411	8.91072	0	4.3377
68	2020	0.146	77.971	4.35634	18.9777	159322	11.9787	0.0210144	0.118412	0.00179632	35.19	1414.85	7.25478	5.17278	10733	9.28108	0	4.35634
68	2021	0.167	77.971	4.35634	18.9777	174520	12.0698	0.03066	0.11114	0.00173095	36.09	1430.61	7.26585	5.27288	9204	9.12739	0	4.35634
69	2010	0.349	68.754	4.23053	17.8974	92166	11.4313	0.0385615	0.0845586	0.00537857	55.39	1377.65	7.22814	2.00668	778	6.65673	0	0
69	2011	0.111	77.259	4.34716	18.8978	107437	11.5847	0.0329016	0.0871591	0.00557012	54.19	1390.14	7.23716	2.36276	1237	7.12044	0	4.23053
69	2012	0.086	78.23	4.35965	19.0066	117357	11.673	0.033443	0.0871046	0.00236128	53.01	1397.34	7.24232	2.34673	1389	7.23634	0	4.34716
69	2013	0.111	75.738	4.32728	18.7253	170978	12.0493	0.025623	0.0898366	0.00367941	52.14	1401.36	7.2452	2.39324	1987	7.59438	0	4.35965
69	2014	0.238	73.245	4.29381	18.4368	126389	11.7471	0.0217433	0.0894914	0.00406568	49.92	1404.82	7.24766	2.50065	1685	7.42952	0	4.32728
69	2015	0.151	70.753	4.25919	18.1407	130938	11.7825	0.0234138	0.0946694	0.00223614	49.28	1407.18	7.24934	2.5877	2252	7.71957	0	4.29381
69	2016	0.304	70.912	4.26144	18.1599	141258	11.8583	0.0246127	0.0928635	0.00282704	47.2	1411.07	7.2521	2.65844	2631	7.87512	0	4.25919
69	2017	0.363	71.072	4.26369	18.1791	161002	11.9892	0.0236077	0.095768	0.00288525	47.2273	1416.25	7.25577	2.44539	2867	7.96102	0	4.26144
69	2018	0.248	72.59	4.28483	18.3597	174270	12.0684	0.0213549	0.0942551	0.00319371	47.77	1421.01	7.25912	2.40765	3655	8.20385	0	4.26369
69	2019	0.204	74.109	4.30554	18.5376	180044	12.101	0.021069	0.0946784	0.00407855	47.48	1424.57	7.26163	2.62927	4044	8.30499	0	4.28483
69	2020	0.208	74.109	4.30554	18.5376	165851	12.0188	0.0129401	0.0982204	0.00320233	46.49	1613.14	7.38594	2.74711	7063	8.86263	0	4.30554
69	2021	0.212	74.109	4.30554	18.5376	187400	12.141	0.02719	0.0969711	0.00232611	47.93	1616.49	7.38801	2.70619	6650	8.80237	0	4.30554
70	2010	0.16	67.676	4.21473	17.764	34084	10.4366	0.0233148	0.110358	0.00248933	50.67	762.244	6.63627	1.3448	164	5.09987	0	0
70	2011	0.081	73.216	4.29341	18.4334	41407	10.6312	0.0266541	0.127492	0.00187874	50.03	761.4	6.63516	1.32779	309	5.73334	0	4.21473
70	2012	0.084	72.482	4.28334	18.347	46877	10.7553	0.0267207	0.131548	0.00420505	49.01	760.645	6.63417	1.34734	335	5.81413	0	4.29341
70	2013	0.106	71.517	4.26994	18.2324	44050	10.6931	0.0209492	0.131361	0.00290549	47.75	763.034	6.6373	1.40792	512	6.23832	0	4.28334
70	2014	0.174	70.552	4.25635	18.1165	57655	10.9622	0.0205159	0.132909	0.00341807	45.25	733.387	6.59767	1.41245	526	6.2653	0	4.26994
70	2015	0.108	69.587	4.24258	17.9995	61511	11.027	0.0167173	0.140996	0.00338826	44.27	736.847	6.60238	1.46938	589	6.37843	0	4.25635
70	2016	0.242	67.611	4.21377	17.7559	66845	11.1101	0.0172188	0.137352	0.00346071	43.28	740.331	6.6071	1.56934	790	6.67203	0	4.24258
70	2017	0.216	65.635	4.18411	17.5068	75483	11.2317	0.0169656	0.130628	0.00388489	43.6625	744.879	6.61322	1.60001	865	6.76273	0	4.21377
70	2018	0.082	67.145	4.20685	17.6976	76915	11.2505	0.0185974	0.131269	0.00415473	41.63	748.151	6.61761	1.77934	957	6.8638	0	4.18411
70	2019	0.132	68.656	4.22911	17.8854	81138	11.3039	0.0201617	0.125077	0.00357254	40.36	750.157	6.62028	1.9507	1132	7.03174	0	4.20685
70	2020	0.11	68.656	4.22911	17.8854	80673	11.2982	0.0117211	0.130904	0.00274052	40.05	772.112	6.64913	2.19864	2805	7.93916	0	4.22911
70	2021	0.088	68.656	4.22911	17.8854	89634	11.4035	0.02217	0.123741	0.00190849	41.59	767.403	6.64301	2.2229	2188	7.69074	0	4.22911
71	2010	0.278	66.695	4.20013	17.6411	67327	11.1173	0.0593603	0.0910264	0.0030988	55.3	1050.62	6.95713	2.15434	539	6.28972	0	0
71	2011	0.07	74.42	4.30972	18.5737	77485	11.2578	0.0550539	0.0994042	0.00277923	54.48	1063.52	6.96934	2.32017	801	6.68586	0	4.20013
71	2012	0.05	74.68	4.31321	18.6038	85039	11.3509	0.0534391	0.0968403	0.00206973	52.92	1072	6.97728	2.37733	824	6.71417	0	4.30972
71	2013	0.058	73.213	4.29337	18.4331	119151	11.6881	0.0501314	0.0923021	0.00281818	51.61	1073.22	6.97842	2.4459	1347	7.20564	0	4.31321
71	2014	0.169	71.746	4.27313	18.2597	104423	11.5562	0.0301909	0.0871362	0.00492958	49.13	1074.2	6.97933	2.3559	1283	7.15696	0	4.29337
71	2015	0.099	70.279	4.25247	18.0835	112221	11.6282	0.0203235	0.0918958	0.00407332	47.71	1181.75	7.07475	2.42611	1544	7.34213	0	4.27313
71	2016	0.186	69.035	4.23461	17.932	122721	11.7177	0.0287625	0.088331	0.00341168	46.46	1076.88	6.98183	2.52586	1684	7.42893	0	4.25247
71	2017	0.25	67.791	4.21643	17.7783	140651	11.854	0.0226074	0.0851404	0.00356391	46.8181	1078.98	6.98377	2.50098	1456	7.28345	0	4.23461
71	2018	0.147	71.344	4.26751	18.2117	149277	11.9136	0.0227319	0.0862427	0.00337439	46.29	1081.66	6.98625	2.45834	2225	7.70751	0	4.21643
71	2019	0.157	74.898	4.31613	18.6289	156390	11.9601	0.0244968	0.0883341	0.00364078	47.69	1083.26	6.98773	2.67131	2435	7.7977	0	4.26751
71	2020	0.157	74.898	4.31613	18.6289	147939	11.9046	0.0211358	0.0930538	0.00312161	46.33	1207.59	7.09638	2.87368	4132	8.32652	0	4.31613
71	2021	0.157	74.898	4.31613	18.6289	164640	12.0115	0.022145	0.0876402	0.00260244	47.67	1223.6	7.10956	2.86097	3796	8.2417	0	4.31613
72	2010	0.717	66.395	4.19562	17.6032	93043	11.4408	0.0626059	0.0899343	0.00615836	56.93	1233.39	7.11752	1.97487	763	6.63726	0	0
72	2011	0.252	72.95	4.28977	18.4022	102129	11.534	0.054338	0.092103	0.00383325	55.59	1239.24	7.12226	2.52447	1278	7.15305	0	4.19562
72	2012	0.228	75.547	4.32475	18.7035	114029	11.6442	0.0481644	0.0912095	0.00254045	54.13	1242.82	7.12514	2.605	1621	7.3908	0	4.28977
72	2013	0.284	74.014	4.30425	18.5266	199017	12.2011	0.0413875	0.0919304	0.00387837	52.63	1246.31	7.12794	2.73	2978	7.99901	0	4.32475
72	2014	0.507	72.481	4.28332	18.3469	129925	11.7747	0.0362463	0.0951253	0.00377986	50.09	1224.9	7.11062	2.81058	3082	8.03333	0	4.30425
72	2015	0.345	70.948	4.26195	18.1642	136702	11.8256	0.0257664	0.10555	0.0034965	48.57	1226.29	7.11175	2.95498	3747	8.22871	0	4.28332
72	2016	0.572	71.191	4.26537	18.1933	145556	11.8883	0.0257664	0.104699	0.00435269	47.03	1229.92	7.1147	3.0881	4461	8.40313	0	4.26195
72	2017	0.606	71.433	4.26876	18.2223	162664	11.9994	0.017558	0.10422	0.00373682	47.5526	1234.1	7.1181	2.91314	4734	8.46253	0	4.26537
72	2018	0.353	74.503	4.31084	18.5833	173765	12.0655	0.0161009	0.106919	0.00299529	48.03	1263.2	7.1414	2.96313	6831	8.82923	0	4.26876
72	2019	0.321	77.573	4.35122	18.9331	179174	12.0961	0.0165521	0.111159	0.00231582	47.46	1241.76	7.12428	3.21111	6856	8.83288	0	4.31084
72	2020	0.326	77.573	4.35122	18.9331	158466	11.9733	0.0101142	0.112219	0.004111	46.53	1472.75	7.29489	3.43884	12761	9.45415	0	4.35122
72	2021	0.331	77.573	4.35122	18.9331	177500	12.0867	0.03077	0.113728	0.00590617	47.86	1484.09	7.30256	3.43912	11899	9.38421	0	4.35122
73	2010	0.222	68.261	4.22334	17.8366	47419	10.7668	0.040249	0.0902275	0.00180882	55.07	690.382	6.53724	2.17459	273	5.60947	1	0
73	2011	0.08	74.181	4.30651	18.546	56005	10.9332	0.0342937	0.101344	0.0028626	54.45	690.975	6.5381	2.15367	478	6.16961	1	4.22334
73	2012	0.068	73.552	4.29799	18.4727	62506	11.043	0.030539	0.110793	0.00199658	52.96	691.724	6.53919	2.22309	538	6.28786	1	4.30651
73	2013	0.075	72.586	4.28477	18.3593	65696	11.0928	0.0281143	0.110099	0.0027187	52.07	691.791	6.53928	2.35182	648	6.47389	1	4.29799
73	2014	0.156	71.621	4.27139	18.2448	77457	11.2575	0.0250462	0.112998	0.00378191	49.75	691.819	6.53932	2.38292	585	6.37161	1	4.28477
73	2015	0.099	70.655	4.25781	18.1289	84236	11.3414	0.0234572	0.115256	0.00506329	48.43	727.282	6.58931	2.54642	716	6.57368	1	4.27139
73	2016	0.18	70.906	4.26135	18.1592	92702	11.4371	0.0234283	0.104761	0.00330602	46.84	728.249	6.59064	2.64963	854	6.74993	1	4.25781
73	2017	0.156	71.157	4.26489	18.1893	105925	11.5705	0.0211481	0.100831	0.00477223	47.0586	728.932	6.59158	2.49924	954	6.86066	1	4.26135
73	2018	0.079	72.549	4.28426	18.3549	115320	11.6555	0.0202707	0.100213	0.00545663	46.85	729.434	6.59227	2.46984	1382	7.23129	1	4.26489
73	2019	0.077	73.942	4.30328	18.5182	128294	11.7621	0.0195955	0.10381	0.00308241	49.05	732.24	6.59611	2.55113	1619	7.38956	1	4.28426
73	2020	0.096	73.942	4.30328	18.5182	129900	11.7745	0.00988858	0.107672	0.00303321	47.49	732.581	6.59657	2.73161	2779	7.92985	1	4.30328
73	2021	0.115	73.942	4.30328	18.5182	142642	11.8681	0.02829	0.101769	0.002984	48.59	735.986	6.60121	2.7368	2396	7.78156	1	4.30328
74	2010	0.057	65.912	4.18832	17.542	26987	10.2031	0.0624674	0.168708	0.00302512	45.68	577.426	6.35858	1.49336	51	3.93183	1	0
74	2011	0.036	71.59	4.27096	18.2411	32119	10.3772	0.0279256	0.19311	0.00386823	46.39	575.982	6.35608	1.68664	59	4.07754	1	4.18832
74	2012	0.029	71.451	4.26901	18.2245	36470	10.5042	0.0288787	0.193079	0.00355355	45.91	578.713	6.36081	1.68405	92	4.52179	1	4.27096
74	2013	0.037	70.357	4.25358	18.093	34335	10.4439	0.0301747	0.198127	0.00264901	45.22	581.523	6.36565	1.70189	131	4.8752	1	4.26901
74	2014	0.092	69.264	4.23793	17.96	44277	10.6982	0.0298214	0.189186	0.00225734	45.26	584.596	6.37092	1.73051	125	4.82831	1	4.25358
74	2015	0.059	68.17	4.222	17.8253	48416	10.7876	0.0230925	0.184777	0.00215905	44.38	587.485	6.37585	1.80931	179	5.18739	1	4.23793
74	2016	0.131	66.343	4.19484	17.5967	52987	10.8778	0.0153849	0.147101	0.00265816	44.18	590.466	6.38091	1.91408	255	5.54126	1	4.222
74	2017	0.106	64.516	4.16691	17.3632	58721	10.9806	0.0181311	0.140262	0.00365535	44.6864	593.355	6.38579	2.02658	327	5.78996	1	4.19484
74	2018	0.055	66.698	4.20017	17.6415	61332	11.0241	0.0144073	0.143538	0.00413304	43.56	593.565	6.38615	2.2153	415	6.02828	1	4.16691
74	2019	0.044	68.881	4.23238	17.913	69523	11.1494	0.0134942	0.149116	0.00304569	43.43	592.306	6.38402	2.25606	447	6.10256	1	4.20017
74	2020	0.075	68.881	4.23238	17.913	71303	11.1747	0.0101861	0.153091	0.00494905	41.87	604.123	6.40378	2.57186	759	6.632	1	4.23238
74	2021	0.106	68.881	4.23238	17.913	81007	11.3023	0.0112563	0.143257	0.00685242	43.62	603.462	6.40268	2.64841	714	6.57088	1	4.23238
75	2010	0.139	67.57	4.21316	17.7508	31640	10.3622	0.0378281	0.12605	0.00291215	47.01	427.999	6.05912	1.3394	137	4.91998	0	0
75	2011	0.068	73.382	4.29568	18.4529	38222	10.5512	0.0393355	0.14694	0.00352526	47.13	426.432	6.05545	1.39962	182	5.20401	0	4.21316
75	2012	0.063	73.348	4.29522	18.4489	43172	10.6729	0.0427112	0.150442	0.00228609	47.21	425.189	6.05253	1.45217	171	5.14166	0	4.29568
75	2013	0.077	71.552	4.27042	18.2365	42178	10.6497	0.0276173	0.157548	0.00553042	47.07	425.395	6.05302	1.54677	317	5.7589	0	4.29522
75	2014	0.164	69.757	4.24502	18.0202	53115	10.8802	0.016773	0.158423	0.00317763	46.47	426.602	6.05585	1.63226	310	5.73657	0	4.27042
75	2015	0.098	67.961	4.21893	17.7994	58299	10.9733	0.0117573	0.17847	0.00589181	45.66	426.939	6.05664	1.75893	394	5.97635	0	4.24502
75	2016	0.167	67.939	4.21861	17.7967	63278	11.0553	0.0102578	0.160622	0.0069468	44.8	427.323	6.05754	1.95678	661	6.49375	0	4.21893
75	2017	0.154	67.916	4.21827	17.7938	70251	11.1598	0.010476	0.149953	0.00501296	44.4002	427.748	6.05853	2.01725	923	6.82763	0	4.21861
75	2018	0.081	69.237	4.23754	17.9567	75987	11.2383	0.0110123	0.155941	0.00484479	44.4	425.255	6.05269	2.01656	1552	7.3473	0	4.21827
75	2019	0.076	70.558	4.25643	18.1172	79149	11.2791	0.0110475	0.155141	0.00647873	41.59	425.781	6.05393	2.26399	1713	7.446	0	4.23754
75	2020	0.084	70.558	4.25643	18.1172	88731	11.3934	0.00771538	0.163538	0.00454711	39.96	396.35	5.9823	2.57303	2505	7.82604	0	4.25643
75	2021	0.092	70.558	4.25643	18.1172	98593	11.4988	0.01904	0.159201	0.00261549	40.59	378.88	5.93722	2.58894	2129	7.66341	0	4.25643
76	2010	0.103	66.105	4.19124	17.5665	49786	10.8155	0.0780812	0.0893553	0.00290897	55.14	676.832	6.51742	1.65192	200	5.29832	0	0
76	2011	0.044	75.286	4.32129	18.6736	58950	10.9844	0.0516311	0.0992069	0.00576606	54.29	677.135	6.51787	1.72465	252	5.52943	0	4.19124
76	2012	0.037	78.435	4.36227	19.0294	65692	11.0927	0.0460133	0.0957463	0.00121747	53	677.773	6.51881	1.81281	297	5.69373	0	4.32129
76	2013	0.05	76.46	4.33677	18.8075	70696	11.1661	0.0373038	0.0948184	0.0031483	52.08	678.198	6.51944	1.89997	405	6.00389	0	4.36227
76	2014	0.087	74.485	4.3106	18.5813	82654	11.3224	0.0230528	0.0980572	0.00357754	51	679.396	6.5212	1.89355	350	5.85793	0	4.33677
76	2015	0.06	72.51	4.28372	18.3503	89647	11.4036	0.0131552	0.107997	0.00515698	50.09	680.261	6.52248	1.9456	605	6.40523	0	4.3106
76	2016	0.091	70.436	4.2547	18.1025	99151	11.5044	0.0179728	0.10552	0.00380657	49.39	681.444	6.52421	1.99347	715	6.57228	0	4.28372
76	2017	0.092	68.363	4.22483	17.8492	112769	11.6331	0.016105	0.0999571	0.00522671	48.8829	683.993	6.52795	1.91684	809	6.6958	0	4.2547
76	2018	0.081	70.776	4.25952	18.1435	120944	11.7031	0.0147748	0.102831	0.00559986	47.99	687.453	6.53299	1.94433	1572	7.3601	0	4.22483
76	2019	0.065	73.19	4.29306	18.4304	128856	11.7665	0.0163625	0.105525	0.00511013	47.49	690.184	6.53696	2.06416	1901	7.55014	0	4.25952
76	2020	0.067	73.19	4.29306	18.4304	132784	11.7965	0.0110493	0.110493	0.00262295	46.06	692.004	6.53959	2.29268	3372	8.12326	0	4.29306
76	2021	0.069	73.19	4.29306	18.4304	146306	11.8935	0.00457	0.102274	0.00013577	47.89	694.432	6.54309	2.28837	2436	7.79811	0	4.29306
77	2010	0.106	66.079	4.19085	17.5632	63280	11.0553	0.0549907	0.0787767	0.00497375	56.38	809.592	6.69653	1.60833	164	5.09987	0	0
77	2011	0.063	74.792	4.31471	18.6167	73981	11.2116	0.050508	0.0909592	0.00444444	55.05	814.739	6.70287	1.82538	253	5.53339	0	4.19085
77	2012	0.046	76.131	4.33246	18.7702	83650	11.3344	0.0531341	0.0961425	0.00462294	53.97	820.068	6.70939	1.87187	292	5.67675	0	4.31471
77	2013	0.057	74.593	4.31205	18.5938	107621	11.5864	0.0655181	0.107642	0.00359389	52.93	822.823	6.71274	1.93143	432	6.06843	0	4.33246
77	2014	0.102	73.056	4.29123	18.4146	102652	11.5391	0.0244598	0.10859	0.00426242	50.15	825.885	6.71646	1.91121	555	6.31897	0	4.31205
77	2015	0.065	71.518	4.26995	18.2325	110351	11.6114	0.0232094	0.112914	0.00517491	49.31	827.214	6.71806	1.9848	645	6.46925	0	4.29123
77	2016	0.125	69.963	4.24797	18.0452	120603	11.7003	0.0234011	0.105637	0.00700525	48.79	828.464	6.71957	2.1259	839	6.73221	0	4.26995
77	2017	0.076	68.407	4.22548	17.8546	129047	11.7679	0.0227734	0.104086	0.00701433	49.3225	829.766	6.72114	2.17973	865	6.76273	0	4.24797
77	2018	0.046	70.375	4.25384	18.0951	126906	11.7512	0.0141782	0.106142	0.004973	48.8	832.396	6.72431	2.34409	1225	7.1107	0	4.22548
77	2019	0.041	72.343	4.28142	18.3305	128981	11.7674	0.0110251	0.114352	0.00486618	48.58	834.245	6.72653	2.64067	1066	6.97167	0	4.25384
77	2020	0.054	72.343	4.28142	18.3305	131580	11.7874	0.00670052	0.118219	0.00191663	47.13	836.198	6.72887	2.93779	1741	7.46221	0	4.28142
77	2021	0.067	72.343	4.28142	18.3305	148200	11.9063	0.01698	0.114078	0.00516328	48.71	837.812	6.73079	2.86604	1291	7.16317	0	4.28142
78	2010	0.156	70.244	4.25198	18.0793	44118	10.6946	0.0450218	0.107949	0.00085866	54.95	798.514	6.68275	1.69907	121	4.79579	0	0
78	2011	0.053	76.42	4.33624	18.803	52395	10.8666	0.0377849	0.106733	0.00274893	54	799.378	6.68383	1.7825	157	5.05625	0	4.25198
78	2012	0.037	74.035	4.30454	18.5291	58378	10.9747	0.0338837	0.109782	0.00222032	53.1	800.035	6.68465	1.86574	154	5.03695	0	4.33624
78	2013	0.044	72.53	4.284	18.3527	59191	10.9885	0.0272408	0.110522	0.00265692	52.35	800.76	6.68556	1.95839	374	5.92426	0	4.30454
78	2014	0.089	71.024	4.26302	18.1733	72706	11.1942	0.0171197	0.116256	0.00535356	50.36	801.555	6.68655	1.98978	320	5.76832	0	4.284
78	2015	0.048	69.519	4.2416	17.9912	79479	11.2832	0.017995	0.123007	0.00191612	49.11	802.074	6.6872	2.07971	357	5.87774	0	4.26302
78	2016	0.073	69.284	4.23821	17.9625	88330	11.3888	0.0217721	0.115457	0.00399933	47.15	802.799	6.6881	2.17769	502	6.2186	0	4.2416
78	2017	0.073	69.049	4.23482	17.9337	102125	11.534	0.0242266	0.107465	0.00377245	47.1728	803.853	6.68942	2.08791	594	6.38688	0	4.23821
78	2018	0.049	72.007	4.27676	18.2907	109988	11.6081	0.0195286	0.11167	0.00588337	47.65	801.106	6.68599	2.13473	1243	7.12528	0	4.23482
78	2019	0.044	74.964	4.31701	18.6366	110731	11.6149	0.0197378	0.11635	0.00361073	49.21	800.985	6.68584	2.43481	1291	7.16317	0	4.27676
78	2020	0.042	74.964	4.31701	18.6366	117542	11.6746	0.0107357	0.118119	0.00291246	47.83	780.373	6.65977	2.6868	1754	7.46965	0	4.31701
78	2021	0.04	74.964	4.31701	18.6366	124353	11.7309	0.011752	0.109677	0.00221418	48.46	781.237	6.66088	2.6565	1499	7.31255	0	4.31701
79	2010	0.07	66.016	4.1899	17.5552	22525	10.0224	0.0114964	0.158222	0.00136157	45.03	554.059	6.31727	1.15517	40	3.68888	0	0
79	2011	0.026	73.275	4.29422	18.4403	27839	10.2342	0.00927675	0.1675	0.00227577	46.52	559.174	6.32646	1.33084	35	3.55535	0	4.1899
79	2012	0.024	73.649	4.29931	18.4841	31722	10.3648	0.0187439	0.178973	0.00261276	47.1	562.881	6.33307	1.46497	97	4.57471	0	4.29422
79	2013	0.031	73.17	4.29279	18.428	29830	10.3033	0.0184732	0.177779	0.00183609	47.8	570.049	6.34572	1.61619	129	4.85981	0	4.29931
79	2014	0.068	72.69	4.2862	18.3715	39963	10.5957	0.0211518	0.178999	0.00126422	48.34	575.223	6.35476	1.59634	132	4.8828	0	4.29279
79	2015	0.038	72.211	4.27959	18.3149	43853	10.6886	0.00874095	0.190848	0.00445236	48.51	577.64	6.35895	1.65391	200	5.29832	0	4.2862
79	2016	0.079	72.084	4.27783	18.2998	48311	10.7854	0.0127098	0.178786	0.00421331	48.49	579.47	6.36211	1.77269	222	5.40268	0	4.27959
79	2017	0.094	71.957	4.27607	18.2848	53509	10.8876	0.00940102	0.162439	0.00406016	48.009	582.426	6.3672	1.81483	312	5.743	0	4.27783
79	2018	0.053	73.339	4.29509	18.4478	55906	10.9314	0.00906563	0.151331	0.00624064	46.52	582.579	6.36746	1.93051	716	6.57368	0	4.27607
79	2019	0.081	74.721	4.31376	18.6085	62840	11.0483	0.00991835	0.163976	0.00354052	42.73	579.294	6.36181	1.99651	647	6.47235	0	4.29509
79	2020	0.06	74.721	4.31376	18.6085	65503	11.0899	0.00513712	0.180679	0.00307348	41.91	585.195	6.37194	2.27034	1293	7.16472	0	4.31376
79	2021	0.039	74.721	4.31376	18.6085	74476	11.2182	0.02291	0.157219	0.00260645	43.37	586.462	6.37411	2.37702	1039	6.94601	0	4.31376
80	2010	0.555	73.347	4.2952	18.4488	69828	11.1538	0.0495696	0.101922	0.00634551	47.81	524.524	6.26249	3.71066	1396	7.24137	0	0
80	2011	0.158	83.53	4.42521	19.5825	80478	11.2957	0.0434537	0.104503	0.0071052	47.35	526.512	6.26627	4.93884	1927	7.56372	0	4.2952
80	2012	0.131	80.72	4.39099	19.2808	88962	11.396	0.0401356	0.0986726	0.00546875	45.79	530.369	6.27357	4.71875	2406	7.78572	0	4.42521
80	2013	0.161	79.598	4.37699	19.158	118013	11.6785	0.039165	0.0990447	0.0045743	43.89	532.899	6.27833	4.81195	3186	8.06652	0	4.39099
80	2014	0.301	78.475	4.36278	19.0339	103813	11.5503	0.0422675	0.101153	0.00714952	41.77	610.689	6.41459	4.81267	2674	7.89133	0	4.37699
80	2015	0.186	77.353	4.34838	18.9084	112230	11.6283	0.0440784	0.114859	0.00363877	38.89	625.452	6.43847	5.11416	3522	8.16678	0	4.36278
80	2016	0.284	76.368	4.33556	18.7971	124286	11.7303	0.042325	0.119929	0.00480505	36.42	639.311	6.46039	5.1247	4137	8.32773	0	4.34838
80	2017	0.289	75.383	4.32258	18.6847	135113	11.8139	0.0354108	0.117084	0.00328431	34.6136	658.05	6.48928	5.06973	4179	8.33783	0	4.33556
80	2018	0.151	77.555	4.35099	18.9311	140180	11.8507	0.0334397	0.120019	0.00272268	33.84	667.774	6.50395	5.52867	5482	8.60923	0	4.32258
80	2019	0.119	79.727	4.37861	19.1722	152465	11.9347	0.0274997	0.127031	0.00135735	31.71	689.076	6.53535	5.52147	5836	8.6718	0	4.35099
80	2020	0.133	79.727	4.37861	19.1722	136617	11.8249	0.0308419	0.128503	0.0027084	29.93	710.089	6.56539	6.27578	10572	9.26596	0	4.37861
80	2021	0.147	79.727	4.37861	19.1722	149857	11.9174	0.04511	0.132119	0.00405944	30.31	724.273	6.58517	6.29912	37	3.61092	0	4.37861
81	2010	0.235	69.728	4.2446	18.0166	69368	11.1472	0.0304629	0.114108	0.00410053	55.6	775.367	6.65334	2.53103	893	6.79459	1	0
81	2011	0.105	78.417	4.36204	19.0274	79524	11.2838	0.0299454	0.12084	0.0049484	55.28	777.099	6.65557	3.52125	1214	7.10168	1	4.2446
81	2012	0.092	80.777	4.39169	19.287	86228	11.3648	0.0273564	0.120729	0.00401666	53.43	778.219	6.65701	3.47948	1301	7.17089	1	4.36204
81	2013	0.114	78.815	4.3671	19.0716	122912	11.7192	0.0284501	0.126464	0.00419527	52.49	780.664	6.66015	3.53966	2271	7.72798	1	4.39169
81	2014	0.185	76.853	4.34189	18.852	98362	11.4964	0.0324898	0.126614	0.00449294	52.3	795.723	6.67925	3.53706	1718	7.44892	1	4.3671
81	2015	0.12	74.891	4.31603	18.6282	102374	11.5364	0.032947	0.151005	0.00177274	51.2	797.168	6.68107	3.79418	2176	7.68524	1	4.34189
81	2016	0.199	72.772	4.28733	18.3812	110656	11.6142	0.0345121	0.143685	0.00448986	51.29	802.243	6.68741	3.6842	2035	7.61825	1	4.31603
81	2017	0.204	70.652	4.25777	18.1286	123955	11.7277	0.0276461	0.139023	0.00295348	52.016	815.505	6.70381	3.50717	1806	7.49887	1	4.28733
81	2018	0.122	73.368	4.29549	18.4512	132603	11.7951	0.026605	0.142418	0.00252247	51.25	928.586	6.83366	3.52462	2444	7.80139	1	4.25777
81	2019	0.123	76.083	4.33182	18.7647	143157	11.8717	0.0136037	0.146894	0.00179802	48.25	946.822	6.85311	3.50981	2494	7.82164	1	4.29549
81	2020	0.14	76.083	4.33182	18.7647	132614	11.7952	0.0137172	0.140393	0.0017499	45.89	959.658	6.86658	3.88578	3408	8.13388	1	4.33182
81	2021	0.157	76.083	4.33182	18.7647	146232	11.893	0.00058	0.037389	0.00170178	47.94	972.29	6.87965	3.74791	86	4.45435	1	4.33182
82	2010	0.136	71.541	4.27027	18.2352	37359	10.5283	0.0040672	0.105573	0.00427155	52.43	775.072	6.65296	3.2997	384	5.95064	1	0
82	2011	0.038	77.103	4.34514	18.8803	43132	10.672	0.00192997	0.107795	0.00264667	51.51	775.751	6.65383	4.07794	515	6.24417	1	4.27027
82	2012	0.032	76.907	4.3426	18.8581	40103	10.5992	0.00685342	0.104623	0.00368059	50.5	776.854	6.65525	3.88778	573	6.35089	1	4.34514
82	2013	0.039	75.376	4.32249	18.6839	49614	10.812	0.00775724	0.107661	0.00427987	50.34	780.333	6.65972	3.71229	976	6.88346	1	4.3426
82	2014	0.067	73.844	4.30195	18.5068	47118	10.7604	0.00760411	0.112394	0.00304208	47.17	751.596	6.6222	3.52327	1007	6.91473	1	4.32249
82	2015	0.047	72.313	4.281	18.327	50790	10.8355	0.00406269	0.121924	0.00182122	43.8	755.657	6.62759	3.6063	1141	7.03966	1	4.30195
82	2016	0.063	72.116	4.27828	18.3037	55779	10.9292	0.0031678	0.130097	0.00290839	41.09	759.331	6.63244	3.5724	1534	7.33563	1	4.281
82	2017	0.066	71.919	4.27554	18.2802	58854	10.9828	0.00446937	0.140723	0.00245133	39.728	762.642	6.63679	3.59962	1718	7.44892	1	4.27828
82	2018	0.034	73.031	4.29088	18.4117	65055	11.083	0.00576302	0.14473	0.00457952	39.62	786.292	6.66733	3.61415	2102	7.65064	1	4.27554
82	2019	0.045	74.144	4.30601	18.5417	71225	11.1736	0.00792001	0.164062	0.00150561	42.57	789.513	6.67142	3.73691	1606	7.3815	1	4.29088
82	2020	0.048	74.144	4.30601	18.5417	71766	11.1812	0.00328447	0.149496	0.00244584	41.25	789.443	6.67133	4.16203	2473	7.81319	1	4.30601
82	2021	0.051	74.144	4.30601	18.5417	75524	11.2322	0.00566	0.0961685	0.00338607	42.07	796.91	6.68074	4.21481	2870	7.96207	1	4.30601
83	2010	0.191	67.752	4.21585	17.7734	52143	10.8617	0.0473806	0.0844483	0.00336581	58.24	1150.6	7.04804	2.2696	252	5.52943	0	0
83	2011	0.088	79.771	4.37916	19.177	59256	10.9896	0.041513	0.0891559	0.00583538	57.42	1157.34	7.05388	2.75707	347	5.84932	0	4.21585
83	2012	0.08	79.513	4.37592	19.1487	63704	11.062	0.0389068	0.0895994	0.00515388	55.46	1160.66	7.05675	2.72354	406	6.00635	0	4.37916
83	2013	0.098	76.832	4.34162	18.8497	90973	11.4183	0.0434192	0.0937945	0.00544794	54.86	1226.56	7.11197	2.83789	578	6.35957	0	4.37592
83	2014	0.185	74.151	4.3061	18.5425	73458	11.2045	0.0457287	0.0958516	0.00259377	54.1	1242.66	7.12501	2.95502	718	6.57647	0	4.34162
83	2015	0.129	71.47	4.26928	18.2267	76850	11.2496	0.0475259	0.114735	0.00273623	52.61	1260.79	7.1395	2.98304	763	6.63726	0	4.3061
83	2016	0.195	70.737	4.25897	18.1388	83968	11.3382	0.0463056	0.11113	0.00266856	52.06	1187.31	7.07944	3.05932	1086	6.99026	0	4.26928
83	2017	0.231	70.004	4.24855	18.0502	94510	11.4565	0.0461553	0.109928	0.00300802	52.9143	1213.83	7.10154	3.04042	1151	7.04839	0	4.25897
83	2018	0.129	72.858	4.28851	18.3913	103858	11.5508	0.0426465	0.117342	0.00401466	53.87	1238.69	7.12181	3.05317	1966	7.58376	0	4.24855
83	2019	0.124	75.711	4.32692	18.7223	112751	11.6329	0.0529965	0.141398	0.00211045	53.87	1259.15	7.13819	3.22586	2184	7.68891	0	4.28851
83	2020	0.131	75.711	4.32692	18.7223	102541	11.538	0.0331304	0.129264	0.00205409	51.92	1277.08	7.15233	3.72327	2930	7.98276	0	4.32692
83	2021	0.138	75.711	4.32692	18.7223	153922	11.9442	0.05145	0.30595	0.00199774	54.35	1301.86	7.17155	3.73995	170	5.1358	0	4.32692
84	2010	0.113	66.867	4.20271	17.6627	45323	10.7216	0.0477942	0.0917525	0.00267777	54.93	497.251	6.20909	2.01831	199	5.2933	0	0
84	2011	0.048	75.122	4.31911	18.6547	52477	10.8681	0.0399573	0.0960705	0.00466503	53.79	498.11	6.21082	2.50926	304	5.71703	0	4.20271
84	2012	0.041	75.308	4.32159	18.6761	57350	10.9569	0.0389145	0.0958222	0.00515996	53.26	499.141	6.21289	2.45485	279	5.63121	0	4.31911
84	2013	0.053	73.37	4.29552	18.4515	68823	11.1393	0.0363593	0.0867566	0.00400697	52.86	501.031	6.21667	2.6195	529	6.27099	0	4.32159
84	2014	0.101	71.431	4.26873	18.2221	66917	11.1112	0.0309084	0.10776	0.00513225	51.08	503.436	6.22146	2.59765	571	6.34739	0	4.29552
84	2015	0.062	69.493	4.24123	17.988	70894	11.1689	0.0281461	0.123137	0.00463555	49.26	506.873	6.22826	2.66016	660	6.49224	0	4.26873
84	2016	0.122	68.906	4.23274	17.9161	77110	11.253	0.0291152	0.120703	0.00489631	48.13	511.146	6.23665	2.7216	887	6.78784	0	4.24123
84	2017	0.139	68.32	4.2242	17.8439	82952	11.326	0.0287182	0.12463	0.00444955	47.3218	514.605	6.2434	2.91982	742	6.60935	0	4.23274
84	2018	0.095	71.493	4.2696	18.2295	90304	11.4109	0.0309428	0.137978	0.00502828	46.84	559.966	6.32788	3.084	1507	7.31788	0	4.2242
84	2019	0.085	74.665	4.31301	18.6021	102593	11.5385	0.0419569	0.149527	0.00534923	51.1	571.649	6.34853	3.19738	1333	7.19519	0	4.2696
84	2020	0.077	74.665	4.31301	18.6021	95579	11.4677	0.0260828	0.151316	0.00552486	49.61	579.381	6.36196	3.68015	1514	7.32251	0	4.31301
84	2021	0.069	74.665	4.31301	18.6021	78879	11.2757	0.01495	0.292685	0.0057005	51.17	585.395	6.37229	3.81592	42	3.73767	0	4.31301
85	2010	0.237	66.041	4.19028	17.5584	63770	11.063	0.0230866	0.0789357	0.0032905	56.05	593.429	6.38592	2.46638	295	5.68698	0	0
85	2011	0.107	72.724	4.28667	18.3756	75820	11.2361	0.0155981	0.0754582	0.00331387	55.05	595.966	6.39018	2.99317	328	5.79301	0	4.19028
85	2012	0.092	75.62	4.32572	18.7119	82966	11.3262	0.0164808	0.0757867	0.00416181	53.71	597.053	6.39201	2.9502	331	5.80212	0	4.28667
85	2013	0.11	73.995	4.304	18.5244	89758	11.4049	0.0126106	0.0778161	0.00408778	53.01	597.778	6.39322	2.97767	553	6.31536	0	4.32572
85	2014	0.216	72.371	4.28181	18.3339	86136	11.3637	0.00966661	0.0818018	0.00299608	51.89	598.623	6.39463	2.90154	535	6.28227	0	4.304
85	2015	0.147	70.746	4.2591	18.1399	90003	11.4076	0.0131308	0.0952409	0.00129088	50.45	616.016	6.42327	2.859	1438	7.27101	0	4.28181
85	2016	0.231	69.698	4.24417	18.013	96204	11.4742	0.0111002	0.0971005	0.00564503	50.08	622.539	6.43381	2.79273	1836	7.51534	0	4.2591
85	2017	0.262	68.65	4.22902	17.8846	101588	11.5287	0.0171064	0.0934524	0.00423793	48.6869	626.646	6.44038	2.82262	1613	7.38585	0	4.24417
85	2018	0.134	71.655	4.27186	18.2488	107853	11.5885	0.0165091	0.103413	0.00263108	48.22	630.873	6.4471	2.89747	3207	8.07309	0	4.22902
85	2019	0.134	74.66	4.31294	18.6015	114561	11.6489	0.00784467	0.110772	0.00146466	47.93	635.342	6.45416	3.10252	2074	7.63723	0	4.27186
85	2020	0.161	74.66	4.31294	18.6015	113746	11.6417	0.0082917	0.111182	0.00256765	45.19	639.087	6.46004	3.4696	2866	7.96067	0	4.31294
85	2021	0.188	74.66	4.31294	18.6015	127875	11.7588	0.01117	0.105073	0.00367063	47.51	644.643	6.4687	3.49078	1176	7.06987	0	4.31294
86	2010	0.118	68.724	4.2301	17.8937	39897	10.5941	0.0113132	0.100669	0.00342626	51.47	490.404	6.19523	2.85047	300	5.70378	0	0
86	2011	0.045	73.173	4.29283	18.4284	45721	10.7303	0.00612623	0.0966172	0.00345764	50.69	492.232	6.19895	3.42772	338	5.82305	0	4.2301
86	2012	0.038	75.36	4.32228	18.6821	50269	10.8251	0.00659341	0.101103	0.0047836	49.61	493.42	6.20136	3.5064	465	6.14204	0	4.29283
86	2013	0.046	74.197	4.30672	18.5479	62553	11.0438	0.00521302	0.108103	0.00385418	48.86	496.07	6.20672	3.76443	530	6.27288	0	4.32228
86	2014	0.092	73.034	4.29092	18.412	59056	10.9862	0.00533057	0.10975	0.00328048	47.02	496.893	6.20837	3.80149	490	6.19441	0	4.30672
86	2015	0.061	71.871	4.27487	18.2745	62480	11.0426	0.00502158	0.133401	0.00314517	45.53	498.446	6.2115	3.77104	605	6.40523	0	4.29092
86	2016	0.086	72.671	4.28594	18.3693	67158	11.1148	0.00618799	0.146376	0.00326937	44.6	504.478	6.22352	3.70311	748	6.6174	0	4.27487
86	2017	0.107	73.472	4.2969	18.4634	69445	11.1483	0.00755139	0.135453	0.00299133	42.2653	508.499	6.23146	3.74892	814	6.70196	0	4.28594
86	2018	0.072	74.765	4.31435	18.6136	73428	11.2041	0.00514094	0.135253	0.00251762	42.57	619.631	6.42912	3.87261	1241	7.12367	0	4.2969
86	2019	0.068	76.058	4.3315	18.7619	81224	11.305	0.00327633	0.145384	0.00298039	40.2	631.603	6.44826	3.97144	1502	7.31455	0	4.31435
86	2020	0.075	76.058	4.3315	18.7619	67329	11.1173	0.00069162	0.149537	0.00156177	38.56	645.403	6.46987	4.45144	2340	7.75791	0	4.3315
86	2021	0.082	76.058	4.3315	18.7619	107534	11.5856	0.02259	0.0979378	0.00014314	41.25	650.704	6.47805	4.42239	5610	8.63231	0	4.3315
87	2010	0.103	66.909	4.20333	17.668	30153	10.314	0.00558866	0.14238	0.00292642	54.86	239.989	5.48059	1.83249	76	4.33073	0	0
87	2011	0.057	74.877	4.31585	18.6265	36508	10.5053	0.00318929	0.137701	0.00551953	55.57	239.57	5.47885	2.27456	67	4.20469	0	4.20333
87	2012	0.049	75.873	4.32906	18.7408	38476	10.5578	0.00328985	0.144014	0.00438322	53.11	239.683	5.47932	2.42078	84	4.43082	0	4.31585
87	2013	0.072	74.083	4.30519	18.5346	41597	10.6358	0.00387803	0.158662	0.00372055	52.62	240.136	5.4812	2.57292	180	5.19296	0	4.32906
87	2014	0.146	72.294	4.28074	18.3248	43740	10.686	0.00386109	0.17515	0.00697099	50.12	240.136	5.4812	2.76097	193	5.26269	0	4.30519
87	2015	0.093	70.504	4.25567	18.1107	53847	10.8939	0.00326383	0.204196	0.00450694	46.66	241.165	5.48548	2.88462	219	5.38907	0	4.28074
87	2016	0.139	70.543	4.25622	18.1154	58281	10.973	0.00324211	0.217975	0.00660234	45.11	244.432	5.49894	2.83566	282	5.64191	0	4.25567
87	2017	0.158	70.582	4.25678	18.1201	61250	11.0227	0.00375103	0.227717	0.00665302	44.0947	247.045	5.50957	3.03042	472	6.15698	0	4.25622
87	2018	0.089	71.649	4.27178	18.2481	66936	11.1115	0.00334384	0.244285	0.00379387	44.99	253.489	5.53532	3.16116	585	6.37161	0	4.25678
87	2019	0.083	72.716	4.28656	18.3746	71087	11.1717	0.00340937	0.285158	0.00255524	41.37	255.851	5.54459	3.37985	402	5.99645	0	4.27178
87	2020	0.093	72.716	4.28656	18.3746	72192	11.1871	0.00271812	0.280425	0.00247741	40.27	257.547	5.5512	3.74518	595	6.38856	0	4.28656
87	2021	0.103	72.716	4.28656	18.3746	86867	11.3721	0.02575	0.0280753	0.00239959	43.23	258.593	5.55526	3.76232	301	5.70711	0	4.28656
88	2010	0.069	71.116	4.26431	18.1844	66581	11.1062	0.0070593	0.172338	0.00334154	45.52	770.653	6.64724	2.41194	15	2.70805	0	0
88	2011	0.012	73.866	4.30225	18.5094	79765	11.2868	0.00901679	0.214812	0.00415692	45.18	781.443	6.66114	3.20623	24	3.17805	0	4.26431
88	2012	0.009	73.805	4.30143	18.5023	87883	11.3838	0.0135687	0.205332	0.00183727	44.88	783.505	6.66378	3.03281	55	4.00733	0	4.30225
88	2013	0.012	72.331	4.28125	18.3291	95964	11.4717	0.0139253	0.231095	0.00314795	44.21	786.942	6.66815	2.98073	185	5.22036	0	4.30143
88	2014	0.022	70.856	4.26065	18.1531	88746	11.3935	0.012078	0.21238	0.00183234	41.89	790.378	6.67251	2.97337	210	5.34711	0	4.28125
88	2015	0.015	69.382	4.23963	17.9744	95113	11.4628	0.00444085	0.25745	0.00318945	41.14	794.502	6.67772	2.8848	272	5.6058	0	4.26065
88	2016	0.015	68.591	4.22816	17.8773	107463	11.5849	0.0112473	0.232805	0.00228311	41.09	799.451	6.68392	2.65215	224	5.41165	0	4.23963
88	2017	0.016	67.799	4.21655	17.7793	104882	11.5606	0.0224278	0.228942	0.00293212	33.0264	802.605	6.68786	2.98198	199	5.2933	0	4.22816
88	2018	0.01	68.37	4.22493	17.8501	112490	11.6306	0.0209885	0.247342	0.00239187	32.53	803.975	6.68957	3.03072	244	5.49717	0	4.21655
88	2019	0.01	68.942	4.23327	17.9205	116781	11.6681	0.0251871	0.237334	0.00215947	34.66	798.492	6.68272	3.3872	215	5.37064	0	4.22493
88	2020	0.014	68.942	4.23327	17.9205	130130	11.7763	0.0183315	0.206788	0.00307971	39.02	794.38	6.67756	3.42762	386	5.95584	0	4.23327
88	2021	0.018	68.942	4.23327	17.9205	116323	11.6641	0.17862	0.177275	0.00399995	44.25	798.492	6.68272	3.48148	264	5.57595	0	4.23327
89	2010	0.059	67.961	4.21893	17.7994	41172	10.6255	0.00368431	0.0908598	0.00335458	51.69	634.258	6.45246	2.19215	229	5.43372	0	0
89	2011	0.035	72.521	4.28388	18.3516	46011	10.7366	0.00335343	0.0952287	0.00384193	50.49	637.446	6.45747	2.71189	364	5.89715	0	4.21893
89	2012	0.029	74.495	4.31073	18.5824	48505	10.7894	0.0103038	0.097794	0.00445633	48.76	638.083	6.45847	2.83084	324	5.78074	0	4.28388
89	2013	0.116	73.385	4.29572	18.4532	53086	10.8797	0.00785625	0.103058	0.0037515	48.06	641.59	6.46395	3.01089	391	5.96871	0	4.31073
89	2014	0.064	72.276	4.28049	18.3226	56208	10.9368	0.00502413	0.108929	0.00336443	46.61	639.146	6.46013	3.10602	471	6.15486	0	4.29572
89	2015	0.045	71.166	4.26502	18.1903	58917	10.9839	0.00203912	0.128017	0.00374312	44.11	642.758	6.46577	3.2692	766	6.64118	0	4.28049
89	2016	0.069	71.073	4.26371	18.1792	64287	11.0711	0.00573871	0.132753	0.00429501	43.5	646.052	6.47088	3.25295	1013	6.92067	0	4.26502
89	2017	0.079	70.98	4.2624	18.168	71950	11.1837	0.00682101	0.128384	0.00116009	44.1721	650.09	6.47711	3.14386	774	6.65157	0	4.26371
89	2018	0.05	72.393	4.28211	18.3365	79541	11.284	0.00392225	0.133957	0.00210349	44.77	645.572	6.47014	3.2155	1276	7.15149	0	4.2624
89	2019	0.052	73.805	4.30143	18.5023	83555	11.3333	0.00836742	0.150981	0.00107792	45.58	651.542	6.47934	3.47684	1169	7.0639	0	4.28211
89	2020	0.058	73.805	4.30143	18.5023	79889	11.2884	0.00475964	0.133038	0.00070784	43.66	659.403	6.49133	3.85418	1666	7.41818	0	4.30143
89	2021	0.064	73.805	4.30143	18.5023	82174	11.3166	0.00617	0.0896739	0.00033776	43.95	662.786	6.49645	4.05108	2128	7.66294	0	4.30143
90	2010	0.049	68.232	4.22291	17.833	31296	10.3512	0.00382823	0.210622	0.00411734	49.54	122.442	4.80764	2.66698	42	3.73767	0	0
90	2011	0.033	72.744	4.28695	18.3779	37706	10.5376	0.00358455	0.203997	0.00545124	50.33	122.326	4.80669	2.82197	61	4.11087	0	4.22291
90	2012	0.028	74.447	4.31009	18.5769	42244	10.6512	0.00733266	0.198926	0.00674099	50.27	122.384	4.80716	2.75112	120	4.78749	0	4.28695
90	2013	0.033	73.282	4.29431	18.4411	37238	10.5251	0.00805368	0.208625	0.00557103	50.64	122.696	4.80971	2.92137	147	4.99043	0	4.31009
90	2014	0.061	72.118	4.2783	18.3039	49459	10.8089	0.0104184	0.217246	0.0079319	48.07	123.193	4.81376	2.99149	164	5.09987	0	4.29431
90	2015	0.039	70.953	4.26202	18.1648	51676	10.8527	0.0123553	0.268938	0.0123891	45.67	123.656	4.8175	3.01821	169	5.1299	0	4.2783
90	2016	0.053	70.596	4.25697	18.1218	56238	10.9373	0.0121458	0.301263	0.00982874	44.9	125.159	4.82958	2.95917	182	5.20401	0	4.26202
90	2017	0.058	70.238	4.25189	18.0786	57500	10.9595	0.0116936	0.311532	0.00681159	40.5701	126.373	4.83924	3.14608	264	5.57595	0	4.25697
90	2018	0.036	71.385	4.26809	18.2166	63611	11.0605	0.00507266	0.319017	0.00772422	41.43	141.476	4.95213	3.16248	407	6.00881	0	4.25189
90	2019	0.03	72.531	4.28401	18.3528	66936	11.1115	0.00564164	0.355509	0.00923567	38.68	143.271	4.96474	3.5124	393	5.97381	0	4.26809
90	2020	0.026	72.531	4.28401	18.3528	61811	11.0318	0.00268955	0.342267	0.00617864	36.04	145.181	4.97798	4.05059	697	6.54679	0	4.28401
90	2021	0.022	72.531	4.28401	18.3528	68020	11.1276	0.02924	0.196546	0.00312162	37.25	145.528	4.98037	4.19068	366	5.90263	0	4.28401
91	2010	0.063	70.666	4.25796	18.1303	54796	10.9114	0.0358359	0.106756	0.00308499	53.92	498.729	6.21206	2.13781	290	5.66988	0	0
91	2011	0.039	77.707	4.35295	18.9481	48563	10.7906	0.0321983	0.130382	0.0031767	55.06	657.05	6.48776	3.02844	649	6.47543	0	4.25796
91	2012	0.032	77.494	4.3502	18.9243	55186	10.9185	0.0251092	0.13726	0.00231314	55.32	661.593	6.49465	3.13372	724	6.58479	0	4.35295
91	2013	0.042	77.214	4.34658	18.8928	65631	11.0918	0.0254181	0.134338	0.00274833	55.29	664.913	6.49966	3.27153	964	6.87109	0	4.3502
91	2014	0.138	76.933	4.34294	18.8611	67689	11.1227	0.0258701	0.133101	0.00197824	55.25	672.43	6.5109	3.34179	1154	7.05099	0	4.34658
91	2015	0.066	76.653	4.33929	18.8294	73102	11.1996	0.0275839	0.132511	0.00238202	52.6	726.427	6.58814	3.64019	1386	7.23418	0	4.34294
91	2016	0.061	75.215	4.32035	18.6654	80138	11.2915	0.0299569	0.13139	0.00252781	50.7	744.43	6.61262	3.93689	2096	7.64779	0	4.33929
91	2017	0.076	73.776	4.30103	18.4989	88456	11.3903	0.0291201	0.131043	0.00277279	49.0168	763.558	6.63799	3.81936	2332	7.75448	0	4.32035
91	2018	0.062	75.255	4.32088	18.67	97470	11.4873	0.0273226	0.11678	0.00220781	46.18	780.428	6.65984	3.70516	3281	8.0959	0	4.30103
91	2019	0.057	76.734	4.34034	18.8386	115623	11.6581	0.0248658	0.119812	0.00248591	36.3	800.612	6.68538	3.34374	3238	8.08271	0	4.32088
91	2020	0.068	76.734	4.34034	18.8386	108427	11.5938	0.0246811	0.115905	0.00244371	35.64	818.694	6.70771	3.58107	5276	8.57092	0	4.34034
91	2021	0.079	76.734	4.34034	18.8386	120579	11.7001	0.03284	1.07073	0.0024015	36.55	826.994	6.7178	3.5171	4792	8.4747	0	4.34034
92	2010	0.08	67.648	4.21432	17.7605	48306	10.7853	0.0452331	0.107693	0.00318319	65.18	378.09	5.93513	1.53073	162	5.0876	0	0
92	2011	0.033	77.39	4.34886	18.9126	43095	10.6712	0.0405377	0.143632	0.00187266	65.89	595.524	6.38944	1.83979	220	5.39363	0	4.21432
92	2012	0.024	77.324	4.348	18.9051	48742	10.7943	0.0451344	0.157527	0.0019333	65.87	597.528	6.3928	1.89511	263	5.57215	0	4.34886
92	2013	0.044	75.875	4.32909	18.741	54533	10.9066	0.0484155	0.15224	0.0021287	66.12	600.466	6.39771	1.92138	390	5.96615	0	4.348
92	2014	0.085	74.425	4.30979	18.5743	64039	11.0672	0.0532852	0.150211	0.00240922	63.91	600.232	6.39732	1.90952	439	6.0845	0	4.32909
92	2015	0.049	72.976	4.29013	18.4052	67592	11.1212	0.0583122	0.160205	0.00333333	57.19	606.455	6.40763	2.05111	512	6.23832	0	4.30979
92	2016	0.104	72.134	4.27853	18.3058	73715	11.208	0.0617973	0.151676	0.00357921	56	609.028	6.41186	2.12526	728	6.5903	0	4.29013
92	2017	0.112	71.292	4.26678	18.2054	80458	11.2955	0.0612298	0.156348	0.00271522	54.7839	616.205	6.42358	2.15879	606	6.40688	0	4.27853
92	2018	0.082	72.668	4.2859	18.369	88085	11.3861	0.0588651	0.139405	0.00447067	52.18	624.875	6.43755	2.16563	825	6.71538	0	4.26678
92	2019	0.087	74.045	4.30467	18.5302	96154	11.4737	0.0556761	0.138872	0.00391083	48.56	629.877	6.44552	2.17716	766	6.64118	0	4.2859
92	2020	0.097	74.045	4.30467	18.5302	102964	11.5421	0.0558063	0.129399	0.00437682	47.62	608.536	6.41106	2.33078	1036	6.94312	0	4.30467
92	2021	0.107	74.045	4.30467	18.5302	117174	11.6714	0.00272	0.11702	0.00484281	47.62	612.204	6.41707	2.30306	909	6.81235	0	4.30467
93	2010	0.067	65.438	4.1811	17.4816	17621	9.77685	0.0289769	0.167448	0.00248591	47.25	532.426	6.27744	1.71843	58	4.06044	0	0
93	2011	0.019	72.192	4.27933	18.3127	24574	10.1094	0.0420165	0.181087	0.00106838	49.33	533.602	6.27965	1.68766	102	4.62497	0	4.1811
93	2012	0.016	72.503	4.28363	18.3495	27999	10.2399	0.0573794	0.184977	0.00181235	50	534.778	6.28185	1.80586	179	5.18739	0	4.27933
93	2013	0.022	71.719	4.27276	18.2564	27462	10.2206	0.0622249	0.182964	0.00210693	51.17	541.063	6.29354	2.05264	179	5.18739	0	4.28363
93	2014	0.037	70.934	4.26175	18.1625	35542	10.4785	0.066704	0.181166	0.00281532	51.9	547.497	6.30536	1.82078	174	5.15906	0	4.27276
93	2015	0.024	70.15	4.25064	18.0679	38267	10.5523	0.0691889	0.195296	0.0035728	47.96	553.11	6.31556	2.24095	204	5.31812	0	4.26175
93	2016	0.026	69.4	4.23989	17.9766	41855	10.642	0.0720791	0.193426	0.00359023	43.95	559.738	6.32747	2.34898	225	5.4161	0	4.25064
93	2017	0.027	68.651	4.22904	17.8847	46233	10.7414	0.0700856	0.191992	0.00286757	43.9361	567.468	6.34118	2.26906	173	5.15329	0	4.23989
93	2018	0.023	68.326	4.22429	17.8446	50662	10.8329	0.0539706	0.172509	0.00327525	44.46	570.015	6.34566	2.28358	253	5.53339	0	4.22904
93	2019	0.026	68	4.21951	17.8042	60469	11.0099	0.0469514	0.164065	0.00272953	41.12	573.375	6.35154	2.11305	318	5.76205	0	4.22429
93	2020	0.032	68	4.21951	17.8042	63209	11.0542	0.0399023	0.156496	0.00339337	40.09	554.554	6.31816	2.30794	401	5.99396	0	4.21951
93	2021	0.038	68	4.21951	17.8042	60117	11.004	0.06234	0.169324	0.00405721	33.89	557.411	6.3233	2.64424	397	5.98394	0	4.21951
94	2010	0.188	67.861	4.21746	17.787	26049	10.1677	0.0111186	0.134094	0.00427129	64.42	422.451	6.04607	2.12917	35	3.55535	0	0
94	2011	0.054	74.038	4.30458	18.5294	30400	10.3222	0.0147484	0.15452	0.00373904	65.03	421.186	6.04307	2.3626	53	3.97029	0	4.21746
94	2012	0.048	74.693	4.31339	18.6053	33489	10.419	0.017549	0.19053	0.00485992	64.09	422.813	6.04693	2.42548	96	4.56435	0	4.30458
94	2013	0.06	73.173	4.29283	18.4284	33720	10.4258	0.0186403	0.205796	0.00543408	62.06	425.981	6.05439	2.5495	182	5.20401	0	4.31339
94	2014	0.113	71.654	4.27185	18.2487	33361	10.4151	0.0156387	0.184942	0.00506724	57.42	429.32	6.0622	2.69218	233	5.45104	0	4.29283
94	2015	0.07	70.134	4.25041	18.066	26398	10.181	0.0143752	0.199128	0.00430792	48.09	620.228	6.43009	2.6326	248	5.51343	0	4.27185
94	2016	0.102	68.905	4.23273	17.916	27990	10.2396	0.0153667	0.22618	0.00451603	47.17	624.729	6.43732	3.05522	278	5.62762	0	4.25041
94	2017	0.12	67.676	4.21473	17.764	30540	10.3268	0.0151947	0.220041	0.00487488	47.3165	630.333	6.44625	3.15573	252	5.52943	0	4.23273
94	2018	0.093	70.416	4.25442	18.1001	32487	10.3886	0.0166558	0.216332	0.00380113	46.57	630.875	6.44711	3.09631	270	5.59842	0	4.21473
94	2019	0.086	73.157	4.29261	18.4265	37140	10.5224	0.0165649	0.202194	0.00353857	40.71	630.875	6.44711	2.86898	213	5.36129	0	4.25442
94	2020	0.098	73.157	4.29261	18.4265	43557	10.6818	0.0188723	0.215455	0.00276067	39.34	547.722	6.30577	3.04924	296	5.69036	0	4.29261
94	2021	0.11	73.157	4.29261	18.4265	48008	10.7791	0.02745	0.190515	0.00198277	40.84	549.53	6.30906	3.11182	312	5.743	0	4.29261
95	2010	0.085	65.039	4.17499	17.4305	62942	11.05	0.0588376	0.0911697	0.0011217	69.49	337.614	5.8219	1.42235	57	4.04305	0	0
95	2011	0.046	72.549	4.28426	18.3549	52000	10.859	0.0559817	0.120855	0.00237002	68.09	540.38	6.29227	1.66082	85	4.44265	0	4.17499
95	2012	0.039	73.797	4.30132	18.5013	56217	10.937	0.0686295	0.154279	0.00190931	66.47	542.109	6.29547	1.71032	150	5.01064	0	4.28426
95	2013	0.05	72.614	4.28516	18.3626	56702	10.9456	0.0836688	0.156679	0.00277778	64.52	545.32	6.30137	1.89228	413	6.02345	0	4.30132
95	2014	0.146	71.43	4.26872	18.2219	60091	11.0036	0.0811583	0.136864	0.00378329	62.34	550.506	6.31084	1.93453	351	5.86079	0	4.28516
95	2015	0.076	70.247	4.25202	18.0797	60802	11.0154	0.088502	0.148121	0.00272315	56.66	558.656	6.32553	2.04636	442	6.09131	0	4.26872
95	2016	0.153	68.779	4.2309	17.9005	65833	11.0949	0.093172	0.143059	0.0038835	55.4	562.114	6.33171	2.1312	431	6.06611	0	4.25202
95	2017	0.206	67.312	4.20934	17.7185	74709	11.2214	0.0898779	0.13315	0.00301963	56.2204	568.535	6.34306	2.0187	501	6.21661	0	4.2309
95	2018	0.162	69.829	4.24605	18.0289	82695	11.3229	0.0857285	0.118115	0.00462668	53.59	577.18	6.35815	1.98284	623	6.43455	0	4.20934
95	2019	0.164	72.347	4.28147	18.331	89867	11.4061	0.0868874	0.120006	0.00275009	48.95	583.107	6.36837	2.02389	582	6.36647	0	4.24605
95	2020	0.175	72.347	4.28147	18.331	101011	11.523	0.0887693	0.121095	0.00431695	47.83	533.465	6.27939	2.28663	903	6.80572	0	4.28147
95	2021	0.186	72.347	4.28147	18.331	113010	11.6352	0.1204	0.117825	0.00588381	49.45	532.724	6.278	2.29903	652	6.48004	0	4.28147
96	2010	0.086	65.2	4.17746	17.4512	22309	10.0127	0.0281996	0.142814	0.00355982	64.64	772.346	6.64943	1.85933	39	3.66356	0	0
96	2011	0.027	70.85	4.26056	18.1524	26239	10.175	0.0350609	0.157306	0.00255493	66.34	773.44	6.65085	1.98849	31	3.43399	0	4.17746
96	2012	0.023	68.684	4.22952	17.8888	29278	10.2846	0.0384382	0.174903	0.00194332	66.13	774.535	6.65226	2.08906	82	4.40672	0	4.26056
96	2013	0.028	68.441	4.22597	17.8588	32729	10.396	0.0404282	0.154509	0.00126775	67.02	781.467	6.66117	2.09762	110	4.70048	0	4.22952
96	2014	0.055	68.199	4.22243	17.8289	35324	10.4723	0.0440156	0.152715	0.00107991	63.42	787.669	6.66908	2.12402	90	4.49981	0	4.22597
96	2015	0.048	67.956	4.21886	17.7988	35057	10.4647	0.0491291	0.172853	0.00224293	58.1	794.965	6.6783	2.28508	95	4.55388	0	4.22243
96	2016	0.074	67.686	4.21488	17.7652	36427	10.5031	0.0538511	0.178536	0.00287435	56.34	805.428	6.69137	2.64985	84	4.43082	0	4.21886
96	2017	0.052	67.417	4.2109	17.7317	41660	10.6373	0.0497816	0.165338	0.00349709	56.6206	812.723	6.70039	2.45546	126	4.83628	0	4.21488
96	2018	0.04	70.168	4.25089	18.0701	43962	10.6911	0.0172604	0.169207	0.00346386	54.81	822.208	6.71199	2.44878	121	4.79579	0	4.2109
96	2019	0.037	72.92	4.28936	18.3986	47654	10.7717	0.018418	0.176277	0.0012498	42.73	722.259	6.58238	2.45899	172	5.14749	0	4.25089
96	2020	0.041	72.92	4.28936	18.3986	56661	10.9448	0.0195115	0.16421	0.00228172	41.73	718.611	6.57732	2.63682	382	5.94542	0	4.28936
96	2021	0.045	72.92	4.28936	18.3986	61955	11.0342	0.02848	0.160098	0.00331363	42.03	720.07	6.57935	2.62838	353	5.86647	0	4.28936
97	2010	0.068	69.284	4.23821	17.9625	64496	11.0744	0.0461811	0.122824	0.0019414	72.74	602.831	6.40164	1.28434	34	3.52636	0	0
97	2011	0.027	76.026	4.33108	18.7582	79704	11.2861	0.0265381	0.121958	0.00287792	74.73	607.827	6.40989	1.62051	43	3.7612	0	4.23821
97	2012	0.025	74.316	4.30833	18.5617	84819	11.3483	0.0339023	0.15515	0.00286474	73.44	611.157	6.41535	1.73962	47	3.85015	0	4.33108
97	2013	0.034	72.986	4.29027	18.4064	91973	11.4293	0.0366806	0.147803	0.00496653	72.14	612.823	6.41808	1.7825	121	4.79579	0	4.30833
97	2014	0.071	71.655	4.27186	18.2488	97193	11.4845	0.0167885	0.146993	0.00478604	71.26	614.488	6.42079	1.83506	99	4.59512	0	4.29027
97	2015	0.041	70.325	4.25313	18.0891	57387	10.9576	0.0152526	0.153646	0.0019151	61.75	616.166	6.42352	1.72956	111	4.70953	0	4.27186
97	2016	0.062	68.833	4.23168	17.9071	59960	11.0014	0.0168628	0.157842	0.00344927	59.5	468.74	6.15005	2.26053	74	4.30407	0	4.25313
97	2017	0.08	67.341	4.20977	17.7222	69935	11.1553	0.0162612	0.142835	0.00204274	61.6211	457.959	6.12678	2.10261	84	4.43082	0	4.23168
97	2018	0.061	69.805	4.24571	18.026	75524	11.2322	0.01776	0.126269	0.00278225	58.25	452.31	6.11437	2.08911	146	4.98361	0	4.20977
97	2019	0.059	72.27	4.28041	18.3219	58726	10.9806	0.0287437	0.175913	0.00325687	46.33	444.001	6.09583	2.75793	171	5.14166	0	4.24571
97	2020	0.061	72.27	4.28041	18.3219	75748	11.2352	0.0298267	0.181819	0.00245801	45.42	435.361	6.07617	2.96412	217	5.3799	0	4.28041
97	2021	0.063	72.27	4.28041	18.3219	89112	11.3976	0.03946	0.167038	0.00165915	49.49	434.031	6.07312	2.75519	209	5.34233	0	4.28041
98	2010	0.063	67.517	4.21238	17.7441	18604	9.83113	0.0161518	0.186326	0.00329743	53.03	346.977	5.84926	1.88924	19	2.94444	0	0
98	2011	0.021	74.378	4.30916	18.5689	22893	10.0386	0.0144987	0.201527	0.00311342	55.33	346.39	5.84756	1.72088	35	3.55535	0	4.21238
98	2012	0.017	74.595	4.31207	18.594	25592	10.15	0.0151658	0.206356	0.00381616	55.85	347.304	5.8502	1.87702	28	3.3322	0	4.30916
98	2013	0.025	73.381	4.29566	18.4527	22801	10.0346	0.0197286	0.224693	0.00248933	53.14	348.918	5.85484	2.14565	66	4.18965	0	4.31207
98	2014	0.055	72.168	4.279	18.3098	28808	10.2684	0.0106069	0.221346	0.00362938	52.76	349.046	5.8552	2.26464	129	4.85981	0	4.29566
98	2015	0.033	70.954	4.26203	18.1649	31101	10.345	0.00802064	0.237685	0.00334239	50.36	297.76	5.69629	2.79463	175	5.16479	0	4.279
98	2016	0.051	70.921	4.26157	18.1609	33294	10.4131	0.00784056	0.22019	0.002457	47.49	340.671	5.83092	2.69022	276	5.6204	0	4.26203
98	2017	0.046	70.887	4.26109	18.1569	36928	10.5167	0.00764108	0.21828	0.00280561	48.4817	342.834	5.83725	2.71241	178	5.18178	0	4.26157
98	2018	0.036	71.981	4.2764	18.2876	41088	10.6235	0.00879773	0.219123	0.00439399	49.87	346.378	5.84753	2.66904	290	5.66988	0	4.26109
98	2019	0.038	73.076	4.2915	18.417	50574	10.8312	0.00898167	0.194737	0.00268097	44.92	348.741	5.85433	2.35318	255	5.54126	0	4.2764
98	2020	0.044	73.076	4.2915	18.417	58684	10.9799	0.00962013	0.195714	0.00203214	43.23	307.561	5.72867	2.57863	456	6.12249	0	4.2915
98	2021	0.05	73.076	4.2915	18.417	63707	11.062	0.01431	0.181792	0.00138332	43.73	307.982	5.73004	2.67539	425	6.05209	0	4.2915
99	2010	0.02	66.496	4.19714	17.616	20846	9.94492	0.0381107	0.23584	0.00221822	44.09	138.676	4.93214	2.36134	17	2.83321	0	0
99	2011	0.004	73.222	4.2935	18.4341	25582	10.1496	0.0356976	0.25401	0.00337356	46.09	137.555	4.92402	2.39782	19	2.94444	0	4.19714
99	2012	0.003	73.763	4.30086	18.4974	28773	10.2672	0.0325812	0.296441	0.00462329	46.25	137.963	4.92698	2.53163	13	2.56495	0	4.2935
99	2013	0.004	73.103	4.29187	18.4201	31993	10.3733	0.0333182	0.290351	0.00388408	46.33	138.251	4.92907	2.57979	36	3.58352	0	4.30086
99	2014	0.007	72.443	4.2828	18.3424	37306	10.5269	0.033716	0.29461	0.00244285	46.17	138.982	4.93435	2.65725	48	3.8712	0	4.29187
99	2015	0.005	71.783	4.27365	18.2641	38794	10.566	0.0187661	0.301035	0.00300443	39.89	138.345	4.92975	2.79256	70	4.2485	0	4.2828
99	2016	0.012	70.775	4.25951	18.1434	41905	10.6432	0.0184846	0.294628	0.00246401	38.87	138.272	4.92923	2.83443	74	4.30407	0	4.27365
99	2017	0.015	69.768	4.24518	18.0215	44251	10.6976	0.0191304	0.303812	0.00327309	36.2805	137.198	4.92142	3.06226	62	4.12713	0	4.25951
99	2018	0.012	69.255	4.2378	17.9589	48579	10.7909	0.0195365	0.273804	0.00249066	34.9	137.404	4.92293	3.0916	80	4.38203	0	4.24518
99	2019	0.012	68.742	4.23036	17.8959	57853	10.9657	0.0180601	0.240611	0.00209732	34.64	137.26	4.92188	2.80184	83	4.41884	0	4.2378
99	2020	0.01	68.742	4.23036	17.8959	63940	11.0657	0.0196336	0.242512	0.00522503	34.71	137.483	4.9235	3.07505	118	4.77068	0	4.23036
99	2021	0.008	68.742	4.23036	17.8959	71928	11.1834	0.02747	0.22524	0.00835275	35.84	137.632	4.92458	2.96404	99	4.59512	0	4.23036
100	2010	0.098	65.25	4.17823	17.4576	17400	9.76423	0.0114293	0.184169	0.00178628	49.16	291.58	5.67532	1.71732	16	2.77259	0	0
100	2011	0.023	71.71	4.27263	18.2554	21634	9.98202	0.0275518	0.215461	0.0016945	51.69	290.84	5.67277	1.75294	69	4.23411	0	4.17823
100	2012	0.022	69.688	4.24403	18.0118	24651	10.1126	0.0349452	0.237992	0.00264136	52.29	291.876	5.67633	1.87459	107	4.67283	0	4.27263
100	2013	0.034	69.251	4.23774	17.9584	24190	10.0937	0.0413943	0.225536	0.00108477	53	293.134	5.68063	2.00469	160	5.07517	0	4.24403
100	2014	0.075	68.815	4.23142	17.9049	30562	10.3275	0.0467149	0.221384	0.00210812	53.62	294.836	5.68642	2.02543	146	4.98361	0	4.23774
100	2015	0.043	68.378	4.22505	17.8511	32634	10.3931	0.0505095	0.231759	0.00309905	53.22	297.203	5.69442	2.19697	232	5.44674	0	4.23142
100	2016	0.054	69.042	4.23471	17.9328	35301	10.4717	0.0533905	0.235344	0.00296589	49.71	299.201	5.70112	2.39192	336	5.81711	0	4.22505
100	2017	0.044	69.706	4.24429	18.014	39517	10.5845	0.051491	0.237021	0.00311231	50.8548	301.569	5.709	2.47537	269	5.59471	0	4.23471
100	2018	0.036	70.717	4.25869	18.1364	43999	10.6919	0.0511359	0.225332	0.00357982	51.62	304.38	5.71828	2.55418	353	5.86647	0	4.24429
100	2019	0.04	71.728	4.27288	18.2575	70429	11.1624	0.0353308	0.156446	0.00263582	49.08	306.822	5.72627	1.7931	474	6.16121	0	4.25869
100	2020	0.054	71.728	4.27288	18.2575	76087	11.2396	0.0363179	0.152681	0.0017263	48.75	295.206	5.68767	2.02759	694	6.54247	0	4.27288
100	2021	0.068	71.728	4.27288	18.2575	84263	11.3417	0.037305	0.137325	0.00081679	48.93	295.206	5.68767	2.07803	686	6.53088	0	4.27288
101	2010	0.03	65.316	4.17924	17.466	9068	9.11251	0.00832994	0.227785	0.00226074	39.17	778.846	6.65781	2.46327	22	3.09104	0	0
101	2011	0.017	70.798	4.25983	18.1462	11202	9.32385	0.00491153	0.253824	0.00142308	40.11	779.46	6.6586	2.09149	84	4.43082	0	4.17924
101	2012	0.014	70.961	4.26213	18.1657	12616	9.44272	0.00689425	0.282888	0.00124533	41.3	781.403	6.66109	2.21321	57	4.04305	0	4.25983
101	2013	0.018	70.266	4.25229	18.0819	10090	9.2193	0.00783013	0.284301	0.00259605	41.09	789.288	6.67113	2.38472	139	4.93447	0	4.26213
101	2014	0.055	69.571	4.24235	17.9975	15303	9.6358	0.00850458	0.297187	0.00110457	42.44	800.225	6.68489	2.53055	69	4.23411	0	4.25229
101	2015	0.024	68.876	4.23231	17.9124	16121	9.68788	0.00907293	0.340523	0.00260271	40.74	773.868	6.6514	2.87167	126	4.83628	0	4.24235
101	2016	0.049	69.143	4.23618	17.9452	17642	9.77804	0.00962283	0.310876	0.00396825	39.79	781.775	6.66157	3.25912	202	5.30827	0	4.23231
101	2017	0.069	69.409	4.24002	17.9777	19536	9.88001	0.00942601	0.327927	0.00377834	40.9816	789.682	6.67163	3.53677	180	5.19296	0	4.23618
101	2018	0.058	71.194	4.26541	18.1937	21589	9.97994	0.0154999	0.326605	0.00436975	41.9	799.565	6.68407	3.80595	389	5.96358	0	4.24002
101	2019	0.057	72.978	4.29016	18.4054	32855	10.3999	0.0115617	0.242248	0.00260756	38.2	801.542	6.68654	2.78649	415	6.02828	0	4.26541
101	2020	0.072	72.978	4.29016	18.4054	34399	10.4458	0.0121685	0.239323	0.00219298	37.08	810.437	6.69757	2.97887	617	6.42487	0	4.29016
101	2021	0.087	72.978	4.29016	18.4054	35943	10.4897	0.0127753	0.223148	0.0017784	37.47	807.571	6.69403	2.97406	415	6.02828	0	4.29016
102	2010	0.053	64.522	4.16701	17.3639	9945	9.20483	0.0139434	0.173983	0.00235465	37.88	547.87	6.30604	1.79237	10	2.30259	0	0
102	2011	0.033	69.247	4.23768	17.9579	14971	9.61387	0.0225334	0.195345	0.00162778	40.59	548.687	6.30753	1.53357	18	2.89037	0	4.16701
102	2012	0.02	67.202	4.2077	17.7048	17308	9.75892	0.0255611	0.211814	0.0018622	41.42	549.504	6.30902	1.61549	15	2.70805	0	4.23768
102	2013	0.026	67.114	4.20639	17.6937	15800	9.66777	0.0298142	0.217189	0.00181698	41.99	554.929	6.31884	1.69025	57	4.04305	0	4.2077
102	2014	0.057	67.027	4.2051	17.6828	20895	9.94727	0.0317586	0.216815	0.00056296	41.94	551.967	6.31349	1.7547	36	3.58352	0	4.20639
102	2015	0.042	66.939	4.20378	17.6718	22415	10.0175	0.0340811	0.238385	0.00092064	37.94	557.521	6.3235	1.8582	76	4.33073	0	4.2051
102	2016	0.071	67.404	4.2107	17.73	24270	10.097	0.0358857	0.230316	0.00111465	37.94	563.336	6.33388	2.01695	89	4.48864	0	4.20378
102	2017	0.054	67.869	4.21758	17.788	26056	10.168	0.0361474	0.23589	0.00177557	36.707	569.172	6.34418	2.222	69	4.23411	0	4.2107
102	2018	0.042	70.245	4.25199	18.0794	28757	10.2666	0.0372655	0.225613	0.00190606	36.84	571.587	6.34842	2.35808	117	4.76217	0	4.21758
102	2019	0.04	72.621	4.28525	18.3634	34773	10.4566	0.0342419	0.227346	0.00387481	35.89	573.498	6.35176	2.22106	166	5.11199	0	4.25199
102	2020	0.041	72.621	4.28525	18.3634	38368	10.555	0.0360942	0.237653	0.00209974	35.21	536.271	6.28464	2.47049	427	6.05678	0	4.28525
102	2021	0.042	72.621	4.28525	18.3634	40688	10.6137	0.04968	0.218711	0.00032466	35.47	535.768	6.2837	2.56809	280	5.63479	0	4.28525
103	2010	0.039	65.128	4.17635	17.4419	12047	9.39657	0.0137208	0.255438	0.00191205	42.26	312.528	5.74469	1.94607	23	3.13549	0	0
103	2011	0.015	71.735	4.27298	18.2584	14586	9.58782	0.0175005	0.290712	0.00315906	45.33	313.752	5.7486	1.98957	64	4.15888	0	4.17635
103	2012	0.013	71.68	4.27221	18.2518	16248	9.69573	0.0205675	0.308028	0.00311698	46.11	314.364	5.75055	2.12773	63	4.14313	0	4.27298
103	2013	0.015	71.403	4.26834	18.2187	14089	9.55315	0.0186389	0.315138	0.00339982	47.33	316.159	5.75624	2.32378	128	4.85203	0	4.27221
103	2014	0.049	71.126	4.26445	18.1856	19211	9.86324	0.0197271	0.32974	0.00264798	47.47	311.158	5.7403	2.43995	134	4.89784	0	4.26834
103	2015	0.026	70.849	4.26055	18.1523	21524	9.97692	0.0237252	0.3555	0.00382823	46.08	306.854	5.72637	2.99219	255	5.54126	0	4.26445
103	2016	0.017	69.392	4.23977	17.9757	23298	10.0561	0.0227828	0.30874	0.00404391	44.27	308.847	5.73285	2.94798	231	5.44242	0	4.26055
103	2017	0.017	67.934	4.21854	17.7961	24406	10.1026	0.0253101	0.321355	0.00267872	42.2122	310.659	5.7387	3.39545	182	5.20401	0	4.23977
103	2018	0.02	67.316	4.2094	17.719	26731	10.1936	0.0258448	0.320624	0.0056843	40.61	313.054	5.74638	3.51511	343	5.83773	0	4.21854
103	2019	0.019	66.699	4.20019	17.6416	33370	10.4154	0.0233655	0.292569	0.00241196	36.14	315.384	5.75379	3.17549	242	5.48894	0	4.2094
103	2020	0.026	66.699	4.20019	17.6416	37899	10.5427	0.0252285	0.302727	0.00402041	36.35	284.771	5.65169	3.46647	499	6.21261	0	4.20019
103	2021	0.033	66.699	4.20019	17.6416	43690	10.6849	0.03529	0.252093	0.00562886	38.79	285.095	5.65282	3.33373	314	5.74939	0	4.20019
104	2010	0.029	72.902	4.28912	18.3965	10318	9.24164	0.0218644	0.201531	0.00144535	37.36	580.487	6.36387	1.78116	19	2.94444	0	0
104	2011	0.015	73.172	4.29281	18.4282	12868	9.4625	0.0275532	0.221205	0.00148288	39.64	582.756	6.36777	1.59771	24	3.17805	0	4.28912
104	2012	0.01	72.291	4.2807	18.3244	14642	9.59165	0.031986	0.247696	0.00229317	40.36	584.547	6.37084	1.73305	19	2.94444	0	4.29281
104	2013	0.012	71.275	4.26655	18.2034	12498	9.43332	0.0374076	0.251749	0.00319625	40.46	591.115	6.38201	1.83192	41	3.71357	0	4.2807
104	2014	0.031	70.26	4.2522	18.0812	17769	9.78521	0.0414931	0.259404	0.00272294	39.46	586.316	6.37386	1.92676	56	4.02535	0	4.26655
104	2015	0.023	69.244	4.23764	17.9576	18771	9.84007	0.043383	0.294755	0.00364837	39.27	592.301	6.38402	2.16751	63	4.14313	0	4.2522
104	2016	0.03	69.54	4.2419	17.9937	20611	9.93358	0.045894	0.266302	0.00168188	38.71	598.991	6.39525	2.51065	61	4.11087	0	4.23764
104	2017	0.053	69.835	4.24614	18.0297	22385	10.0161	0.0458408	0.282682	0.00318505	38.2774	606.619	6.4079	2.76623	68	4.21951	0	4.2419
104	2018	0.038	71.05	4.26338	18.1764	24547	10.1083	0.0466868	0.269034	0.00333933	38.9	614.599	6.42097	2.95614	127	4.84419	0	4.24614
104	2019	0.028	72.265	4.28034	18.3213	33314	10.4137	0.0380289	0.213489	0.00232318	35.55	617.651	6.42592	2.44604	139	4.93447	0	4.26338
104	2020	0.019	72.265	4.28034	18.3213	36156	10.4956	0.0165912	0.216478	0.00203114	34.99	586.786	6.37466	2.70325	317	5.7589	0	4.28034
104	2021	0.01	72.265	4.28034	18.3213	39509	10.5843	-0.0048466	0.191311	0.00173911	34.52	585.143	6.37186	2.83348	155	5.04343	0	4.28034
105	2010	0.064	64.433	4.16563	17.3524	21437	9.97287	0.0363785	0.226403	0.00126964	46.61	169.608	5.13349	1.87944	15	2.70805	0	0
105	2011	0.012	70.907	4.26137	18.1593	26345	10.179	0.0313448	0.236539	0.003676	49.54	170.938	5.1413	2.01583	33	3.49651	0	4.16563
105	2012	0.01	68.751	4.23049	17.8971	29471	10.2912	0.0317813	0.270028	0.00333685	48.92	171.543	5.14483	2.12492	55	4.00733	0	4.26137
105	2013	0.015	68.681	4.22947	17.8884	28534	10.2589	0.0351137	0.2763	0.00325556	48.8	171.94	5.14714	2.15558	42	3.73767	0	4.23049
105	2014	0.038	68.612	4.22847	17.8799	36267	10.4987	0.0359421	0.268429	0.00221239	47.14	172.872	5.15255	2.18578	50	3.91202	0	4.22947
105	2015	0.017	68.542	4.22745	17.8713	38014	10.5457	0.0396784	0.270901	0.00356415	46.14	171.008	5.14171	2.25193	83	4.41884	0	4.22847
105	2016	0.028	68.544	4.22748	17.8715	40919	10.6193	0.0407456	0.25296	0.00374584	43.77	171.806	5.14637	2.34433	105	4.65396	0	4.22745
105	2017	0.039	68.546	4.22751	17.8718	43178	10.6731	0.0421816	0.230014	0.00291904	42.8446	175.19	5.16587	2.41946	98	4.58497	0	4.22748
105	2018	0.039	70.091	4.24979	18.0607	46865	10.755	0.0382479	0.225473	0.00481166	42.29	178.213	5.18298	2.36267	132	4.8828	0	4.22751
105	2019	0.045	71.636	4.2716	18.2465	56217	10.937	0.0333508	0.197911	0.00361259	44.15	179.543	5.19041	2.13357	185	5.22036	0	4.24979
105	2020	0.06	71.636	4.2716	18.2465	64843	11.0797	0.0361615	0.204984	0.00244349	44.07	162.012	5.08767	2.39996	203	5.31321	0	4.2716
105	2021	0.075	71.636	4.2716	18.2465	75191	11.2278	0.0488	0.172276	0.0012744	46.02	160.924	5.08093	2.35811	154	5.03695	0	4.2716
106	2010	0.058	64.807	4.17141	17.4007	20754	9.94049	0.0271643	0.198261	0.00310711	47.21	203.485	5.31559	1.70517	15	2.70805	0	0
106	2011	0.026	72.004	4.27672	18.2904	26360	10.1796	0.0300093	0.211773	0.00241922	52.12	204.529	5.32071	1.72523	41	3.71357	0	4.17141
106	2012	0.022	73.49	4.29715	18.4655	29636	10.2967	0.0363556	0.235889	0.00352475	52.16	205.252	5.32424	1.85019	70	4.2485	0	4.27672
106	2013	0.033	72.845	4.28833	18.3898	30100	10.3123	0.0421081	0.24181	0.00329327	52.55	205.82	5.327	1.93562	84	4.43082	0	4.29715
106	2014	0.065	72.199	4.27943	18.3135	35726	10.4836	0.0461913	0.242472	0.00340892	51.4	209.047	5.34256	2.03509	109	4.69135	0	4.28833
106	2015	0.035	71.554	4.27045	18.2368	37610	10.535	0.0510386	0.250352	0.00261941	48.72	210.542	5.34968	2.17128	164	5.09987	0	4.27943
106	2016	0.037	70.278	4.25246	18.0834	40740	10.615	0.0539861	0.240847	0.00248256	47.47	211.24	5.353	2.35348	107	4.67283	0	4.27045
106	2017	0.054	69.001	4.23412	17.9278	45467	10.7247	0.0526141	0.230546	0.00261715	47.9478	209.909	5.34668	2.44744	126	4.83628	0	4.25246
106	2018	0.043	71.502	4.26973	18.2306	50065	10.8211	0.0564662	0.219678	0.00489324	48.71	212.64	5.3596	2.41599	228	5.42935	0	4.23412
106	2019	0.051	74.004	4.30412	18.5254	58819	10.9822	0.0531485	0.208569	0.00183928	47.3	213.683	5.3645	2.20799	167	5.11799	0	4.26973
106	2020	0.074	74.004	4.30412	18.5254	64301	11.0713	0.0552768	0.202053	0.00285371	47.17	200.755	5.30208	2.45117	428	6.05912	0	4.30412
106	2021	0.097	74.004	4.30412	18.5254	73548	11.2057	0.00513	0.171874	0.00386814	48.58	199.711	5.29687	2.47393	402	5.99645	0	4.30412
107	2010	0.097	72.143	4.27865	18.3069	44667	10.707	0.0256882	0.0809279	0.00399226	44.88	594.533	6.38778	2.6542	328	5.79301	1	0
107	2011	0.05	76.794	4.34113	18.8454	52152	10.8619	0.0220823	0.0951112	0.00200888	45.8	601.604	6.3996	3.39025	402	5.99645	1	4.27865
107	2012	0.039	76.403	4.33602	18.8011	58304	10.9734	0.0200342	0.0946484	0.00283112	45.44	607.453	6.40928	3.41822	489	6.19236	1	4.34113
107	2013	0.05	76.51	4.33742	18.8132	71427	11.1764	0.0189345	0.109895	0.00305752	45.6	635.027	6.45367	3.65716	563	6.33328	1	4.33602
107	2014	0.132	76.617	4.33882	18.8254	69995	11.1562	0.018378	0.106615	0.00473395	45.5	632.601	6.44984	3.77196	566	6.33859	1	4.33742
107	2015	0.07	76.724	4.34021	18.8375	75259	11.2287	0.0186086	0.12565	0.00472524	43.6	636.683	6.45627	3.82943	770	6.64639	1	4.33882
107	2016	0.144	75.581	4.3252	18.7074	82251	11.3175	0.0194385	0.127848	0.00453721	41.8	620.907	6.43118	3.90491	1218	7.10497	1	4.34021
107	2017	0.176	74.438	4.30997	18.5758	932390	13.7455	0.0189177	0.125119	0.00276333	41.7079	657.905	6.48906	3.72424	1169	7.0639	1	4.3252
107	2018	0.169	75.52	4.3244	18.7004	102037	11.5331	0.00656087	0.108589	0.00390625	40.79	666.884	6.50262	3.65858	1935	7.56786	1	4.30997
107	2019	0.221	76.602	4.33862	18.8237	120879	11.7025	0.0069129	0.100267	0.0024386	40.79	672.598	6.51115	3.46091	1922	7.56112	1	4.3244
107	2020	0.182	76.602	4.33862	18.8237	121015	11.7037	0.00695233	0.0949502	0.0028887	38.33	679.128	6.52081	3.66178	2962	7.99362	1	4.33862
107	2021	0.143	76.602	4.33862	18.8237	136583	11.8247	0.00699177	0.0841581	0.0033388	37.88	655.457	6.48533	3.52622	1969	7.58528	1	4.33862
108	2010	0.052	69.862	4.24652	18.0329	58337	10.974	0.0557488	0.142826	0.00414383	49.73	2263.41	7.72463	2.8277	295	5.68698	1	0
108	2011	0.086	76.97	4.34342	18.8653	70832	11.1681	0.0438926	0.148379	0.00280236	51.08	2294.74	7.73838	3.66169	398	5.98645	1	4.24652
108	2012	0.07	77.396	4.34894	18.9132	77392	11.2566	0.0357303	0.157756	0.001998	48.77	2332.88	7.75486	3.44589	428	6.05912	1	4.34342
108	2013	0.094	77.001	4.34382	18.8688	153206	11.9395	0.0380864	0.164432	0.00294497	47.54	2657.07	7.88498	4.05021	617	6.42487	1	4.34894
108	2014	0.172	76.605	4.33866	18.824	86832	11.3717	0.0369856	0.159225	0.00260999	44.61	2803.56	7.93865	4.18765	649	6.47543	1	4.34382
108	2015	0.099	76.21	4.33349	18.7792	90379	11.4118	0.037624	0.171048	0.00238332	43.6	2671.55	7.89041	4.74412	836	6.72863	1	4.33866
108	2016	0.14	75.959	4.33019	18.7506	97282	11.4854	0.0390367	0.184219	0.00323415	40.82	2736.9	7.91458	4.47471	985	6.89264	1	4.33349
108	2017	0.191	75.708	4.32688	18.7219	109740	11.6059	0.0368999	0.172987	0.00549159	41.734	2813.42	7.94216	4.33577	1246	7.12769	1	4.33019
108	2018	0.1	75.616	4.32567	18.7114	118015	11.6786	0.0238239	0.163204	0.00051203	41.33	2916.6	7.97817	4.21721	1893	7.54592	1	4.32688
108	2019	0.098	75.524	4.32445	18.7009	142739	11.8688	0.0227835	0.151782	0.00174133	41.6	3010.68	8.00992	3.69266	1905	7.55224	1	4.32567
108	2020	0.119	75.524	4.32445	18.7009	123962	11.7277	0.026039	0.153023	0.00215732	39.47	3045.97	8.02157	3.95385	2600	7.86327	1	4.32445
108	2021	0.14	75.524	4.32445	18.7009	136210	11.822	0.0292945	0.147974	0.0025733	40.99	3104.77	8.04069	4.07138	1985	7.59337	1	4.32445
109	2010	0.033	66.617	4.19896	17.6313	30161	10.3143	0.0182722	0.091386	0.00489396	56.11	672.597	6.51115	1.4008	23	3.13549	0	0
109	2011	0.011	71.708	4.2726	18.2551	37724	10.5381	0.0155314	0.0900642	0.00322893	58.37	675.381	6.51528	1.51283	30	3.4012	0	4.19896
109	2012	0.01	71.519	4.26996	18.2326	42957	10.668	0.0134139	0.0969017	0.00372562	58.21	680.223	6.52242	1.62231	27	3.29584	0	4.2726
109	2013	0.011	70.957	4.26207	18.1653	40205	10.6017	0.0139119	0.105096	0.00359304	56.56	714.113	6.57104	1.74645	31	3.43399	0	4.26996
109	2014	0.024	70.396	4.25414	18.0977	52890	10.876	0.0139421	0.102434	0.00314575	57.7	726.216	6.58785	1.82922	35	3.55535	0	4.26207
109	2015	0.017	69.834	4.24612	18.0295	57873	10.966	0.014205	0.114036	0.00423339	57.35	733.479	6.5978	1.85744	53	3.97029	0	4.25414
109	2016	0.031	69.412	4.24006	17.9781	63313	11.0558	0.0145783	0.110043	0.00452337	56.07	740.741	6.60765	1.8335	111	4.70953	0	4.24612
109	2017	0.027	68.991	4.23398	17.9265	70646	11.1654	0.0151442	0.1071	0.00410272	56.0584	748.003	6.61741	1.74405	103	4.63473	0	4.24006
109	2018	0.02	71.494	4.26961	18.2296	77325	11.2558	0.00372713	0.0960331	0.00468201	52.62	757.686	6.63027	1.62031	169	5.1299	0	4.23398
109	2019	0.017	73.997	4.30402	18.5246	89342	11.4002	0.00355399	0.0908782	0.00254453	53.1	769.789	6.64612	1.53775	204	5.31812	0	4.26961
109	2020	0.022	73.997	4.30402	18.5246	82753	11.3236	0.00357311	0.0969278	0.00258264	51.53	777.052	6.65551	1.70286	282	5.64191	0	4.30402
109	2021	0.027	73.997	4.30402	18.5246	89792	11.4053	0.00359223	0.0959723	0.00262076	52.24	779.472	6.65862	1.72743	157	5.05625	0	4.30402
110	2010	0.179	66.079	4.19085	17.5632	37917	10.5432	0.00599472	0.0964508	0.00254165	49.25	109.009	4.69143	1.19733	37	3.61092	0	0
110	2011	0.059	72.559	4.2844	18.3561	48376	10.7868	0.004904	0.0977917	0.0042133	50.41	109.297	4.69407	1.43987	33	3.49651	0	4.19085
110	2012	0.054	74.044	4.30466	18.5301	53422	10.886	0.00485473	0.112005	0.00535824	50.95	109.035	4.69167	1.53342	46	3.82864	0	4.2844
110	2013	0.065	72.632	4.28541	18.3647	53151	10.8809	0.00523929	0.122181	0.00481295	52.24	108.861	4.69007	1.55654	65	4.17439	0	4.30466
110	2014	0.146	71.221	4.26579	18.1969	64590	11.0758	0.00531715	0.118114	0.00620018	52.49	108.861	4.69007	1.48002	55	4.00733	0	4.28541
110	2015	0.077	69.809	4.24576	18.0265	67978	11.1269	0.00568503	0.140498	0.00581655	51.09	109.297	4.69407	1.48324	116	4.75359	0	4.26579
110	2016	0.12	68.953	4.23343	17.9219	73261	11.2018	0.00610037	0.130895	0.0035503	50.1	108.682	4.68842	1.4803	207	5.33272	0	4.24576
110	2017	0.109	68.097	4.22093	17.8163	83440	11.3319	0.0059216	0.135722	0.00576265	51.2696	108.682	4.68842	1.39353	154	5.03695	0	4.23343
110	2018	0.082	67.402	4.21067	17.7298	91400	11.423	0.0011184	0.126189	0.00383562	52.59	108.682	4.68842	1.31925	166	5.11199	0	4.22093
110	2019	0.086	66.707	4.20031	17.6426	100641	11.5193	0.0005146	0.121687	0.00489219	53.92	108.249	4.68443	1.31204	149	5.00395	0	4.21067
110	2020	0.098	66.707	4.20031	17.6426	108304	11.5927	0.00051913	0.123767	0.0053281	51.89	107.816	4.68042	1.39885	314	5.74939	0	4.20031
110	2021	0.11	66.707	4.20031	17.6426	118780	11.685	0.00052367	0.119287	0.00576401	50.9	107.383	4.6764	1.37846	223	5.40717	0	4.20031
111	2010	0.196	66.149	4.19191	17.5721	44563	10.7047	0.0283584	0.0625208	0.00312793	60.16	738.992	6.60529	1.44081	206	5.32788	0	0
111	2011	0.094	71.173	4.26511	18.1912	52245	10.8637	0.0244251	0.0693615	0.00464768	62.34	745.347	6.61385	1.59233	401	5.99396	0	4.19191
111	2012	0.084	72.572	4.28458	18.3576	57291	10.9559	0.017624	0.0740439	0.00380339	62.22	752.61	6.62355	1.70071	315	5.75257	0	4.26511
111	2013	0.106	71.825	4.27423	18.2691	74119	11.2134	0.0165111	0.0784856	0.00236481	61.84	768.044	6.64385	1.80624	613	6.41836	0	4.28458
111	2014	0.223	71.078	4.26378	18.1798	68254	11.131	0.0159587	0.0800716	0.00348259	61.98	774.399	6.65209	1.82305	541	6.29342	0	4.27423
111	2015	0.142	70.331	4.25321	18.0898	72421	11.1903	0.0160371	0.0854139	0.00362737	59.95	778.938	6.65793	1.89607	1236	7.11964	0	4.26378
111	2016	0.212	70.175	4.25099	18.0709	77784	11.2617	0.0162674	0.0863568	0.00393364	58.48	784.385	6.6649	1.86985	2000	7.6009	0	4.25321
111	2017	0.15	70.019	4.24877	18.052	87615	11.3807	0.0142405	0.0803283	0.00328407	58.2641	789.832	6.67182	1.69841	1588	7.37023	0	4.25099
111	2018	0.108	72.039	4.27721	18.2945	97614	11.4888	0.00465626	0.070115	0.00267506	57.69	792.556	6.67526	1.56383	2986	8.00169	0	4.24877
111	2019	0.118	74.059	4.30486	18.5318	114067	11.6445	0.00443621	0.0664648	0.00352	58.86	795.279	6.67869	1.4836	1771	7.4793	0	4.27721
111	2020	0.142	74.059	4.30486	18.5318	115768	11.6593	0.0045038	0.0703968	0.00247117	57.17	778.207	6.65699	1.6473	4114	8.32215	0	4.30486
111	2021	0.166	74.059	4.30486	18.5318	128715	11.7654	0.0045714	0.0682959	0.00142234	56.94	783.519	6.6638	1.63791	1399	7.24351	0	4.30486
112	2010	0.355	64.793	4.1712	17.3989	29769	10.3012	0.0331569	0.103107	0.00407303	45.57	380.8	5.94227	1.19568	62	4.12713	0	0
112	2011	0.23	71.048	4.26336	18.1762	36641	10.5089	0.0324142	0.103172	0.00715662	47.29	383.176	5.94849	1.29259	119	4.77912	0	4.1712
112	2012	0.064	69.09	4.23541	17.9387	41433	10.6318	0.0278507	0.110175	0.00342925	47.96	387.926	5.96082	1.3127	82	4.40672	0	4.26336
112	2013	0.096	68.824	4.23155	17.906	45726	10.7304	0.0261884	0.117286	0.00348675	48.82	390.301	5.96692	1.42743	189	5.24175	0	4.23541
112	2014	0.177	68.558	4.22768	17.8733	50685	10.8334	0.0248047	0.109523	0.00469307	49.77	385.093	5.95349	1.45071	157	5.05625	0	4.23155
112	2015	0.112	68.292	4.22379	17.8404	55570	10.9254	0.0244196	0.128575	0.00772565	48.53	396.635	5.98302	1.51126	181	5.1985	0	4.22768
112	2016	0.148	67.662	4.21452	17.7622	62196	11.038	0.0247313	0.118114	0.00532665	46.75	392.012	5.97129	1.49123	263	5.57215	0	4.22379
112	2017	0.203	67.032	4.20517	17.6835	70216	11.1593	0.0232799	0.120441	0.00547123	47.5903	392.012	5.97129	1.48046	290	5.66988	0	4.21452
112	2018	0.425	69.445	4.24054	17.9821	77102	11.2529	0.0137967	0.108888	0.00640231	47.81	393.564	5.97524	1.40754	699	6.54965	0	4.20517
112	2019	0.426	71.857	4.27468	18.2729	92075	11.4304	0.00803496	0.0928842	0.00240529	48.82	392.788	5.97327	1.27901	678	6.51915	0	4.24054
112	2020	0.434	71.857	4.27468	18.2729	89005	11.3964	0.00895794	0.0979233	0.00234742	45.25	392.788	5.97327	1.51763	1028	6.93537	0	4.27468
112	2021	0.442	71.857	4.27468	18.2729	99428	11.5072	0.00988092	0.0895055	0.00228954	48.98	393.564	5.97524	1.56295	633	6.45047	0	4.27468
113	2010	0.125	67.768	4.21609	17.7754	26279	10.1765	0.0065767	0.119433	0.00502513	41.83	100.668	4.61183	1.59305	21	3.04452	0	0
113	2011	0.032	76.995	4.34374	18.8681	33775	10.4275	0.00562821	0.130069	0.00385109	42.13	100.837	4.61351	1.78023	56	4.02535	0	4.21609
113	2012	0.026	75.986	4.33055	18.7537	37756	10.5389	0.00553064	0.131751	0.00465503	42.8	100.076	4.60593	1.79411	45	3.80666	0	4.34374
113	2013	0.032	74.134	4.30587	18.5405	34994	10.4629	0.00588113	0.161078	0.00652819	43.51	100.457	4.60973	1.85375	48	3.8712	0	4.33055
113	2014	0.063	72.282	4.28058	18.3233	47044	10.7588	0.00598053	0.154464	0.00714286	44.11	101.218	4.61727	1.8413	59	4.07754	0	4.30587
113	2015	0.04	70.43	4.25462	18.1018	50932	10.8382	0.00675654	0.179147	0.00543706	43.16	101.979	4.62476	1.86778	127	4.84419	0	4.28058
113	2016	0.043	68.912	4.23283	17.9169	55009	10.9153	0.00740399	0.171376	0.00692106	42.14	101.979	4.62476	1.87786	214	5.36598	0	4.25462
113	2017	0.05	67.395	4.21057	17.7289	60903	11.017	0.00976852	0.174432	0.00289157	42.9937	102.359	4.62849	1.87955	86	4.45435	0	4.23283
113	2018	0.034	69.359	4.2393	17.9716	66760	11.1089	0.00214376	0.165365	0.00449843	43.28	101.979	4.62476	1.80106	126	4.83628	0	4.21057
113	2019	0.033	71.324	4.26723	18.2093	74036	11.2123	0.00279888	0.155863	0.00523636	41.73	101.979	4.62476	1.785	147	4.99043	0	4.2393
113	2020	0.038	71.324	4.26723	18.2093	74903	11.2239	0.00122342	0.166167	0.00636022	37.83	102.002	4.62499	1.96231	209	5.34233	0	4.26723
113	2021	0.043	71.324	4.26723	18.2093	79010	11.2773	-0.00035203	0.168454	0.00748408	35.65	101.598	4.62103	2.00908	199	5.2933	0	4.26723
114	2010	0.058	65.48	4.18174	17.487	38698	10.5635	0.0112764	0.111831	0.00256534	53.25	134.268	4.89984	1.19201	64	4.15888	0	0
114	2011	0.032	72.478	4.28328	18.3465	48554	10.7904	0.00899388	0.110881	0.00283728	56.51	135.341	4.9078	1.43539	70	4.2485	0	4.18174
114	2012	0.023	71.475	4.26935	18.2273	53590	10.8891	0.00914191	0.12156	0.00366021	57.06	134.816	4.90391	1.55161	82	4.40672	0	4.28328
114	2013	0.03	70.847	4.26052	18.1521	48842	10.7963	0.00899749	0.13475	0.00408893	53.79	137.964	4.92699	1.44126	146	4.98361	0	4.26935
114	2014	0.062	70.218	4.2516	18.0761	62716	11.0464	0.00912472	0.126495	0.00358066	54.05	139.013	4.93457	1.64601	142	4.95583	0	4.26052
114	2015	0.037	69.59	4.24262	17.9998	66863	11.1104	0.00931508	0.148388	0.0029301	52.62	136.993	4.91993	1.68167	198	5.28827	0	4.2516
114	2016	0.064	68.414	4.22558	17.8555	72354	11.1893	0.00972974	0.144683	0.00472358	51.01	138.043	4.92757	1.68171	352	5.86363	0	4.24262
114	2017	0.081	67.238	4.20824	17.7093	82258	11.3176	0.00926725	0.138323	0.00323132	51.9117	138.568	4.93136	1.60857	313	5.7462	0	4.22558
114	2018	0.07	68.126	4.22136	17.8199	90655	11.4148	0.00123926	0.12599	0.00349345	47.94	138.743	4.93262	1.5572	501	6.21661	0	4.20824
114	2019	0.072	69.013	4.23429	17.9292	101476	11.5276	0.00123112	0.120299	0.001665	45.46	138.743	4.93262	1.57492	414	6.02587	0	4.22136
114	2020	0.081	69.013	4.23429	17.9292	105548	11.5669	0.00093351	0.11603	0.00329257	43.99	143.473	4.96615	1.65578	967	6.8742	0	4.23429
114	2021	0.09	69.013	4.23429	17.9292	113151	11.6365	0.00063589	0.111606	0.00492013	42.89	143.473	4.96615	1.71255	583	6.36819	0	4.23429
115	2010	0.032	65.728	4.18552	17.5186	25200	10.1346	0.00650545	0.117256	0.00266802	42.95	209.783	5.34607	1.28796	24	3.17805	0	0
115	2011	0.012	72.695	4.28627	18.3721	32936	10.4023	0.0066052	0.122644	0.00233615	46.85	210.378	5.3489	1.76052	24	3.17805	0	4.18552
115	2012	0.012	73.783	4.30113	18.4997	38015	10.5457	0.00703337	0.132257	0.00441258	47.84	211.121	5.35243	1.77909	53	3.97029	0	4.28627
115	2013	0.015	72.403	4.28225	18.3376	35698	10.4828	0.00721553	0.150118	0.0038221	50.66	217.811	5.38363	1.76129	63	4.14313	0	4.30113
115	2014	0.027	71.022	4.26299	18.1731	48369	10.7866	0.00779538	0.145269	0.00491449	51.28	220.785	5.39719	1.74048	59	4.07754	0	4.28225
115	2015	0.016	69.642	4.24337	18.0062	52006	10.8591	0.00879638	0.166743	0.00356072	51.09	223.759	5.41057	1.74695	74	4.30407	0	4.26299
115	2016	0.039	69.478	4.24101	17.9862	56358	10.9395	0.00946144	0.16445	0.00366569	49.7	228.731	5.43255	1.74812	138	4.92725	0	4.24337
115	2017	0.051	69.315	4.23866	17.9662	61964	11.0343	0.00257884	0.165609	0.00405405	48.8606	228.219	5.4303	1.71474	148	4.99721	0	4.24101
115	2018	0.037	69.162	4.23645	17.9475	66878	11.1106	0.00061787	0.153922	0.00297929	49.87	229.706	5.4368	1.82539	231	5.44242	0	4.23866
115	2019	0.04	69.009	4.23424	17.9288	84251	11.3416	0.00058519	0.13845	0.00277692	51.22	232.264	5.44787	1.64609	278	5.62762	0	4.23645
115	2020	0.038	69.009	4.23424	17.9288	83541	11.3331	0.00056564	0.136338	0.0021322	50.39	234.497	5.45744	1.79017	360	5.8861	0	4.23424
115	2021	0.036	69.009	4.23424	17.9288	100136	11.5143	0.00054608	0.118912	0.00148747	55.41	234.409	5.45707	1.68636	287	5.65948	0	4.23424
116	2010	0.088	71.298	4.26687	18.2062	43769	10.6867	0.0620918	0.108149	0.00423481	53.27	681.244	6.52392	2.53863	149	5.00395	0	0
116	2011	0.039	74.987	4.31731	18.6392	53023	10.8785	0.0549437	0.113573	0.00648126	58.73	687.516	6.53309	3.40236	202	5.30827	0	4.26687
116	2012	0.04	75.465	4.32367	18.6941	58715	10.9805	0.0555378	0.120097	0.00415251	56.45	693.267	6.54142	3.48311	273	5.60947	0	4.31731
116	2013	0.05	75.188	4.31999	18.6623	65412	11.0885	0.0550324	0.130751	0.00365965	55.47	725.427	6.58676	3.62371	356	5.87493	0	4.32367
116	2014	0.092	74.912	4.31631	18.6306	70373	11.1616	0.0538284	0.135247	0.00340265	54.99	762.777	6.63697	3.71473	310	5.73657	0	4.31999
116	2015	0.063	74.635	4.31261	18.5986	75879	11.2369	0.0421361	0.143743	0.00346084	54.5	777.954	6.65667	3.92966	444	6.09582	0	4.31631
116	2016	0.124	72.931	4.28951	18.3999	81598	11.3096	0.0467405	0.140969	0.00442275	52.98	798.745	6.68304	4.15789	765	6.63988	0	4.31261
116	2017	0.118	71.227	4.26587	18.1977	93100	11.4414	0.0521471	0.143618	0.00280482	51.85	823.019	6.71298	4.04155	797	6.68085	0	4.28951
116	2018	0.057	71.883	4.27504	18.276	95825	11.4703	0.0437715	0.146975	0.00357711	50.45	812.782	6.70046	4.2763	1195	7.0859	0	4.26587
116	2019	0.055	72.539	4.28412	18.3537	100415	11.5171	0.0464941	0.150652	0.00341698	47.42	853.559	6.74941	4.61843	1209	7.09755	0	4.27504
116	2020	0.071	72.539	4.28412	18.3537	92697	11.4371	0.0470476	0.145883	0.0033146	46.59	845.152	6.73952	5.10639	1859	7.52779	0	4.28412
116	2021	0.087	72.539	4.28412	18.3537	118600	11.6835	0.0476011	0.126643	0.00321222	48.38	894.721	6.79651	4.81463	107	4.67283	0	4.28412
117	2010	0.069	64.283	4.1633	17.333	29155	10.2804	0.0178016	0.16874	0.00521286	60.78	301.744	5.70958	1.40741	11	2.3979	0	0
117	2011	0.035	71.638	4.27163	18.2468	35421	10.4751	0.00841561	0.174859	0.00507185	63	304.019	5.71709	1.35705	17	2.83321	0	4.1633
117	2012	0.03	70.824	4.2602	18.1493	39151	10.5752	0.0118181	0.192134	0.00362144	59.49	306.019	5.72365	1.41638	8	2.07944	0	4.27163
117	2013	0.032	70.059	4.24934	18.0569	40981	10.6209	0.0127836	0.199033	0.00587935	58.28	307.736	5.72924	1.51502	20	2.99573	0	4.2602
117	2014	0.067	69.295	4.23837	17.9638	45438	10.7241	0.0129036	0.20261	0.00258641	58.1	309.789	5.73589	1.5822	9	2.19722	0	4.24934
117	2015	0.046	68.53	4.22727	17.8698	47216	10.7625	0.0142154	0.224027	0.00298699	56.68	311.823	5.74244	1.69677	13	2.56495	0	4.23837
117	2016	0.081	67.124	4.20654	17.695	50989	10.8394	0.0148413	0.204577	0.00739713	55.53	314.56	5.75117	1.803	42	3.73767	0	4.22727
117	2017	0.059	65.718	4.18537	17.5174	47400	10.7664	0.0157315	0.218763	0.00220049	50.3	316.461	5.7572	2.00829	52	3.95124	0	4.20654
117	2018	0.027	67.244	4.20833	17.71	50723	10.8341	0.0174377	0.241021	0.00386179	47.52	317.978	5.76198	2.31333	63	4.14313	0	4.18537
117	2019	0.027	68.77	4.23077	17.8994	55228	10.9192	0.0176374	0.255032	0.00355872	44.23	319.365	5.76634	2.41275	73	4.29046	0	4.20833
117	2020	0.033	68.77	4.23077	17.8994	59134	10.9876	0.0177835	0.24644	0.00194458	43.16	308.025	5.73018	2.7142	114	4.7362	0	4.23077
117	2021	0.039	68.77	4.23077	17.8994	68000	11.1273	0.0179296	0.213702	0.00033044	44.19	308.333	5.73118	2.71864	160	5.07517	0	4.23077
118	2010	0.076	64.664	4.1692	17.3823	28106	10.2437	0.0200045	0.166601	0.00489374	63.31	484.206	6.18251	1.20648	12	2.48491	0	0
118	2011	0.043	71.723	4.27281	18.2569	35350	10.4731	0.0176545	0.165181	0.00565895	65.86	487.601	6.1895	1.09664	40	3.68888	0	4.1692
118	2012	0.035	71.742	4.27308	18.2592	39186	10.5761	0.0193278	0.183266	0.00403675	60.8	489.284	6.19294	1.16572	19	2.94444	0	4.27281
118	2013	0.047	70.286	4.25257	18.0844	41151	10.625	0.0197713	0.187392	0.00392558	59.34	491.384	6.19723	1.25321	36	3.58352	0	4.27308
118	2014	0.097	68.83	4.23164	17.9068	45867	10.7335	0.0198938	0.180991	0.00365519	58.96	493.342	6.2012	1.31023	37	3.61092	0	4.25257
118	2015	0.054	67.374	4.21026	17.7263	48133	10.7817	0.0209969	0.203643	0.00370439	56.7	496.371	6.20732	1.4573	92	4.52179	0	4.23164
118	2016	0.092	66.058	4.19053	17.5606	52330	10.8653	0.0223993	0.199657	0.00452372	55	499.791	6.21419	1.5622	79	4.36945	0	4.21026
118	2017	0.088	64.742	4.17041	17.3923	41400	10.631	0.0231498	0.210124	0.00455897	49.6	502.611	6.21982	1.72004	78	4.35671	0	4.19053
118	2018	0.05	65.468	4.18156	17.4855	52307	10.8649	0.026305	0.288731	0.00480439	46.51	504.62	6.22381	2.03316	119	4.77912	0	4.17041
118	2019	0.05	66.193	4.19257	17.5777	48007	10.7791	0.0316011	0.29655	0.0034489	44.5	506.735	6.22799	2.50277	106	4.66344	0	4.18156
118	2020	0.053	66.193	4.19257	17.5777	53302	10.8837	0.0323801	0.291957	0.00370682	43.61	471.969	6.15691	2.73595	202	5.30827	0	4.19257
118	2021	0.056	66.193	4.19257	17.5777	61400	11.0252	0.0331592	0.258833	0.00396475	44.95	472.255	6.15752	2.6664	165	5.10595	0	4.19257
119	2010	0.145	65.64	4.18419	17.5074	21862	9.99251	0.0436415	0.161349	0.00604703	56.17	247.865	5.51288	1.61546	27	3.29584	0	0
119	2011	0.059	70.114	4.25012	18.0635	26464	10.1835	0.0397157	0.179259	0.00343993	58.57	249.643	5.52003	1.61382	21	3.04452	0	4.18419
119	2012	0.054	67.405	4.21072	17.7302	29785	10.3018	0.0439291	0.209853	0.00371389	56.96	250.19	5.52222	1.704	36	3.58352	0	4.25012
119	2013	0.075	67.331	4.20962	17.7209	31530	10.3587	0.0476001	0.211148	0.00416404	56.08	251.022	5.52554	1.75753	52	3.95124	0	4.21072
119	2014	0.144	67.256	4.20851	17.7115	37097	10.5213	0.0500429	0.21547	0.00238202	55.34	251.96	5.52927	1.74676	52	3.95124	0	4.20962
119	2015	0.121	67.182	4.20741	17.7023	39505	10.5842	0.0533641	0.23276	0.00260304	53.32	252.951	5.5332	1.90533	89	4.48864	0	4.20851
119	2016	0.182	67.338	4.20972	17.7218	43338	10.6768	0.0571382	0.221222	0.00434283	51.95	254.094	5.5377	2.07448	153	5.03044	0	4.20741
119	2017	0.151	67.494	4.21204	17.7413	54800	10.9114	0.0555098	0.217521	0.00483092	51.5	255.441	5.54299	2.0673	135	4.90527	0	4.20972
119	2018	0.11	69.035	4.23461	17.932	55274	10.9201	0.0532353	0.206016	0.00511787	50.48	256.592	5.54749	2.17928	303	5.71373	0	4.21204
119	2019	0.092	70.577	4.2567	18.1195	63584	11.0601	0.0518762	0.20884	0.00371594	48.38	257.823	5.55227	2.16027	270	5.59842	0	4.23461
119	2020	0.099	70.577	4.2567	18.1195	70340	11.1611	0.0534256	0.200026	0.00143325	47.33	241.046	5.48499	2.36346	435	6.07535	0	4.2567
119	2021	0.106	70.577	4.2567	18.1195	81600	11.3096	0.0549749	0.172544	0.00261935	47.78	238.973	5.47635	2.28086	415	6.02828	0	4.2567
120	2010	0.064	66.15	4.19193	17.5722	55492	10.924	0.0569533	0.12303	0.00424798	63.9	358.59	5.88218	1.06418	14	2.63906	0	0
120	2011	0.043	72.55	4.28428	18.355	68155	11.1295	0.0492218	0.131887	0.00325935	66.99	360.92	5.88866	1.20059	46	3.82864	0	4.19193
120	2012	0.034	70.354	4.25354	18.0926	72266	11.1881	0.0414357	0.151371	0.00644375	63.19	362.166	5.8921	1.29093	38	3.63759	0	4.28428
120	2013	0.043	69.217	4.23725	17.9543	69840	11.154	0.0230222	0.150469	0.00304208	58	363.751	5.89647	1.41641	52	3.95124	0	4.25354
120	2014	0.108	68.081	4.2207	17.8143	77730	11.261	0.023582	0.14633	0.00366502	57.84	365.261	5.90061	1.44123	52	3.95124	0	4.23725
120	2015	0.07	66.944	4.20386	17.6724	81354	11.3066	0.0240519	0.160697	0.00478469	55.76	367.118	5.90568	1.65537	126	4.83628	0	4.2207
120	2016	0.118	66.707	4.20031	17.6426	88548	11.3913	0.0255566	0.147609	0.00328382	52.07	371.307	5.91703	1.61513	155	5.04343	0	4.20386
120	2017	0.113	66.47	4.19675	17.6127	94200	11.4532	0.0264953	0.146116	0.0027137	50.3	373.521	5.92297	1.66233	166	5.11199	0	4.20031
120	2018	0.115	68.152	4.22174	17.8231	86789	11.3712	0.0306012	0.157635	0.00333268	49.57	375.538	5.92836	1.90832	122	4.80402	0	4.19675
120	2019	0.081	69.834	4.24612	18.0295	81641	11.3101	0.0361561	0.160652	0.00397919	46.64	377.658	5.93399	2.30397	155	5.04343	0	4.22174
120	2020	0.09	69.834	4.24612	18.0295	83583	11.3336	0.0360768	0.164387	0.00204858	45.95	378.382	5.9359	2.50288	265	5.57973	0	4.24612
120	2021	0.099	69.834	4.24612	18.0295	96000	11.4721	0.0359976	0.149944	0.00011798	46.49	378.257	5.93557	2.47121	49	3.89182	0	4.24612
121	2010	0.044	67.423	4.21099	17.7324	30769	10.3343	0.0235067	0.166596	0.0030303	62.78	315.985	5.75569	1.55349	14	2.63906	0	0
121	2011	0.019	73.473	4.29692	18.4635	37834	10.541	0.021952	0.159299	0.00227511	64.59	318.532	5.76372	1.37702	21	3.04452	0	4.21099
121	2012	0.013	72.748	4.287	18.3784	42449	10.6561	0.0220661	0.182619	0.00347062	63.45	319.631	5.76717	1.44263	17	2.83321	0	4.29692
121	2013	0.016	71.328	4.26729	18.2098	44278	10.6982	0.0215056	0.181338	0.00309803	62.58	320.787	5.77078	1.43647	11	2.3979	0	4.287
121	2014	0.029	69.909	4.24719	18.0387	53011	10.8783	0.0218253	0.18942	0.00507805	61.99	322.36	5.77567	1.52871	42	3.73767	0	4.26729
121	2015	0.021	68.489	4.22667	17.8648	55568	10.9254	0.0233942	0.199825	0.002574	59.38	323.961	5.78062	1.62854	54	3.98898	0	4.24719
121	2016	0.025	67.298	4.20913	17.7168	60136	11.0044	0.0252758	0.17943	0.00473789	58.18	325.646	5.78581	1.74442	88	4.47734	0	4.22667
121	2017	0.023	66.107	4.19127	17.5668	68800	11.139	0.0243673	0.160282	0.00285878	57.2	327.954	5.79287	1.6509	63	4.14313	0	4.20913
121	2018	0.016	66.598	4.19867	17.6289	69923	11.1551	0.0255241	0.171169	0.00371999	55.04	330.056	5.79926	1.7757	188	5.23644	0	4.19127
121	2019	0.013	67.089	4.20602	17.6906	79883	11.2883	0.0250164	0.16474	0.00304223	52.76	331.91	5.80486	1.77469	147	4.99043	0	4.19867
121	2020	0.018	67.089	4.20602	17.6906	84139	11.3402	0.025455	0.192306	0.00211902	51.17	324.521	5.78235	2.01572	143	4.96284	0	4.20602
121	2021	0.023	67.089	4.20602	17.6906	99100	11.5039	0.0258936	0.194838	0.0011958	52.36	324.739	5.78302	2.0288	109	4.69135	0	4.20602
122	2010	0.128	66.085	4.19094	17.564	13322	9.49717	0.050517	0.214056	0.00371058	44.36	212.505	5.35896	2.1556	19	2.94444	0	0
122	2011	0.059	69.861	4.24651	18.0328	15895	9.67376	0.0448936	0.233411	0.00352338	47.24	214.011	5.36603	2.15795	23	3.13549	0	4.19094
122	2012	0.05	69.639	4.24332	18.0058	17873	9.79105	0.0428698	0.267926	0.00319811	46.19	214.623	5.36888	2.35463	30	3.4012	0	4.24651
122	2013	0.062	69.058	4.23495	17.9348	18012	9.79879	0.040977	0.287105	0.00602623	45.66	215.287	5.37197	2.5203	59	4.07754	0	4.24332
122	2014	0.135	68.477	4.2265	17.8633	21708	9.98544	0.040718	0.290886	0.00366371	45.75	218.624	5.38735	2.60673	104	4.64439	0	4.23495
122	2015	0.096	67.896	4.21798	17.7913	23148	10.0497	0.0432335	0.311553	0.00582637	44.1	220.062	5.39391	2.86415	141	4.94876	0	4.2265
122	2016	0.16	66.416	4.19594	17.6059	25761	10.1566	0.0456051	0.306648	0.00266934	41.64	221.825	5.40189	3.16421	253	5.53339	0	4.21798
122	2017	0.145	64.935	4.17339	17.4172	32000	10.3735	0.0446029	0.30758	0.00450294	41.895	223.873	5.41108	3.23673	322	5.77455	0	4.19594
122	2018	0.102	66.495	4.19713	17.6159	32429	10.3868	0.0434727	0.270509	0.003228	42.54	225.134	5.4167	3.2451	604	6.40357	0	4.17339
122	2019	0.102	68.054	4.2203	17.8109	39968	10.5958	0.0399497	0.289966	0.00228956	39.38	226.541	5.42293	2.95171	714	6.57088	0	4.19713
122	2020	0.101	68.054	4.2203	17.8109	40754	10.6153	0.0412086	0.267957	0.00229544	38.11	227.783	5.42839	3.23011	1117	7.0184	0	4.2203
122	2021	0.1	68.054	4.2203	17.8109	46500	10.7472	0.0424675	0.22691	0.00230131	39.63	228.133	5.42993	3.12476	436	6.07764	0	4.2203
123	2010	0.118	64.705	4.16984	17.3876	14969	9.61374	0.0413437	0.219782	0.00215252	50.48	190.26	5.24839	1.9875	19	2.94444	0	0
123	2011	0.03	65.954	4.18896	17.5474	16830	9.73092	0.0369176	0.224351	0.00470446	53	191.547	5.25513	1.70274	18	2.89037	0	4.16984
123	2012	0.024	66.109	4.1913	17.567	18660	9.83414	0.0354425	0.245408	0.00252286	51.73	191.971	5.25734	1.84111	17	2.83321	0	4.18896
123	2013	0.028	66.024	4.19002	17.5562	22081	10.0025	0.0377063	0.25384	0.00285261	51.15	192.461	5.2599	1.96411	23	3.13549	0	4.1913
123	2014	0.054	65.94	4.18875	17.5456	25486	10.1459	0.0388638	0.248523	0.00463883	51.07	193.063	5.26301	2.07164	51	3.93183	0	4.19002
123	2015	0.04	65.855	4.18746	17.5348	27168	10.2098	0.0414073	0.27071	0.00431582	49.47	193.763	5.26663	2.25363	39	3.66356	0	4.18875
123	2016	0.075	65.888	4.18796	17.539	29772	10.3013	0.0443039	0.26114	0.00504983	48.51	194.514	5.2705	2.43973	128	4.85203	0	4.18746
123	2017	0.081	65.922	4.18847	17.5433	33100	10.4073	0.044242	0.265212	0.00583736	46.32	195.463	5.27537	2.5587	139	4.93447	0	4.18796
123	2018	0.06	65.935	4.18867	17.545	35202	10.4689	0.0445248	0.278106	0.00544382	45.35	196.029	5.27826	2.69249	286	5.65599	0	4.18847
123	2019	0.064	65.948	4.18887	17.5466	42060	10.6469	0.0418995	0.260268	0.00369231	45.34	196.152	5.27889	2.57233	250	5.52146	0	4.18867
123	2020	0.062	65.948	4.18887	17.5466	48307	10.7853	0.0415548	0.256199	0.00438253	44.28	176.647	5.17415	2.80037	456	6.12249	0	4.18887
123	2021	0.06	65.948	4.18887	17.5466	56800	10.9473	0.04121	0.225106	0.00507276	45.84	174.905	5.16424	2.72453	76	4.33073	0	4.18887
124	2010	0.113	64.911	4.17302	17.4141	16075	9.68502	0.0281292	0.197251	0.0035784	56.58	290.298	5.67091	1.87874	23	3.13549	0	0
124	2011	0.059	72.113	4.27823	18.3033	19823	9.8946	0.0258099	0.199647	0.00240565	59.17	292.078	5.67702	1.64872	25	3.21888	0	4.17302
124	2012	0.046	71.623	4.27142	18.245	22855	10.0369	0.0241181	0.215819	0.0020049	56.28	292.711	5.67919	1.75082	30	3.4012	0	4.27823
124	2013	0.055	71.129	4.26449	18.1859	23998	10.0857	0.0237571	0.219793	0.0028715	55.22	293.428	5.68163	1.89287	52	3.95124	0	4.27142
124	2014	0.113	70.634	4.25751	18.1264	27764	10.2315	0.0239179	0.227653	0.00679647	54.14	294.263	5.68447	1.97947	77	4.34381	0	4.26449
124	2015	0.082	70.14	4.25049	18.0667	29457	10.2907	0.0251438	0.248922	0.00528926	51.73	295.265	5.68787	2.13396	127	4.84419	0	4.25751
124	2016	0.139	69.404	4.23994	17.9771	32269	10.3819	0.026454	0.244029	0.00473416	45.07	296.363	5.69158	2.24289	105	4.65396	0	4.25049
124	2017	0.18	68.667	4.22927	17.8867	36500	10.5051	0.0257723	0.234957	0.004662	44.9	297.498	5.69541	2.36983	130	4.86753	0	4.23994
124	2018	0.131	67.103	4.20623	17.6924	39199	10.5764	0.0256312	0.239996	0.00422103	44.82	298.527	5.69886	2.55864	271	5.60212	0	4.22927
124	2019	0.126	65.54	4.18266	17.4947	48182	10.7827	0.0232935	0.230959	0.00497512	42.28	299.03	5.70055	2.34599	378	5.93489	0	4.20623
124	2020	0.131	65.54	4.18266	17.4947	55452	10.9233	0.0248444	0.233701	0.004	40.79	267.792	5.59021	2.59318	536	6.28413	0	4.18266
124	2021	0.136	65.54	4.18266	17.4947	64000	11.0666	0.0263952	0.214105	0.00302488	42.4	265.834	5.58287	2.52177	112	4.7185	0	4.18266
125	2010	0.097	66.71	4.20036	17.643	16083	9.68552	0.0162895	0.221337	0.00505145	49.91	207.881	5.33696	1.73389	11	2.3979	0	0
125	2011	0.022	71.367	4.26784	18.2144	18907	9.84729	0.0153357	0.240625	0.00384852	53.28	209.234	5.34345	1.57173	11	2.3979	0	4.20036
125	2012	0.02	71.299	4.26688	18.2063	20922	9.94856	0.0150154	0.24509	0.00134228	52.84	209.824	5.34627	1.71187	14	2.63906	0	4.26784
125	2013	0.025	70.324	4.25311	18.089	22396	10.0166	0.0145434	0.242038	0.00326087	51.99	210.521	5.34958	1.81826	30	3.4012	0	4.26688
125	2014	0.044	69.349	4.23915	17.9704	26119	10.1704	0.014874	0.246717	0.00455322	51.59	211.533	5.35438	1.94864	46	3.82864	0	4.25311
125	2015	0.028	68.374	4.22499	17.8506	27735	10.2305	0.0220712	0.266298	0.0043635	49.7	211.963	5.35641	2.02472	87	4.46591	0	4.23915
125	2016	0.053	67.847	4.21726	17.7852	30259	10.3175	0.0233722	0.256899	0.00617856	48.83	212.873	5.3607	2.2937	97	4.57471	0	4.22499
125	2017	0.045	67.32	4.20946	17.7195	33700	10.4253	0.0175996	0.26227	0.0061674	45.2	214.426	5.36797	1.97863	129	4.85981	0	4.21726
125	2018	0.031	66.268	4.19371	17.5872	34226	10.4407	0.0184314	0.291992	0.00425532	40.94	215.311	5.37208	2.65917	371	5.9162	0	4.20946
125	2019	0.033	65.217	4.17772	17.4533	37272	10.526	0.0188063	0.314294	0.00286458	37.98	216.008	5.37531	2.73192	373	5.92158	0	4.19371
125	2020	0.044	65.217	4.17772	17.4533	43305	10.676	0.0191576	0.31795	0.00678733	37.44	192.28	5.25895	3.06641	405	6.00389	0	4.17772
125	2021	0.055	65.217	4.17772	17.4533	49900	10.8178	0.019509	0.2926	0.0107101	38.66	190.394	5.24909	2.99525	645	6.46925	0	4.17772
126	2010	0.067	64.805	4.17138	17.4004	13741	9.52814	0.0378858	0.21274	0.00638003	50.96	288.697	5.66538	1.80938	16	2.77259	0	0
126	2011	0.029	70.352	4.25351	18.0924	16813	9.72991	0.0345254	0.216644	0.00348432	53.93	290.619	5.67201	1.67275	15	2.70805	0	4.17138
126	2012	0.024	71.34	4.26746	18.2112	19077	9.85624	0.0336809	0.240447	0.00381194	52.36	291.469	5.67493	1.76493	24	3.17805	0	4.25351
126	2013	0.035	69.918	4.24732	18.0398	18438	9.82217	0.0334707	0.254194	0.00331252	50.61	292.395	5.6781	1.90546	46	3.82864	0	4.26746
126	2014	0.074	68.497	4.22679	17.8657	23221	10.0528	0.0332501	0.248095	0.0044739	50.25	293.448	5.6817	2.0258	49	3.89182	0	4.24732
126	2015	0.053	67.075	4.20581	17.6888	24633	10.1118	0.0355075	0.276801	0.00415282	48.67	294.637	5.68574	2.26114	110	4.70048	0	4.22679
126	2016	0.096	66.855	4.20253	17.6612	26996	10.2034	0.0379504	0.272628	0.00474737	46.82	296.956	5.69359	2.45266	117	4.76217	0	4.20581
126	2017	0.126	66.634	4.19921	17.6334	31000	10.3417	0.0374631	0.267775	0.00145191	46.72	298.355	5.69828	2.63447	177	5.17615	0	4.20253
126	2018	0.09	67.998	4.21948	17.804	32555	10.3907	0.0372748	0.269311	0.00420032	46.51	299.556	5.7023	2.81714	293	5.68017	0	4.19921
126	2019	0.097	69.361	4.23932	17.9719	36839	10.5143	0.0370416	0.291254	0.00260374	38.95	300.537	5.70557	2.80293	375	5.92693	0	4.21948
126	2020	0.112	69.361	4.23932	17.9719	40430	10.6073	0.0389059	0.285697	0.00287081	38.19	285.486	5.65419	3.09026	449	6.10702	0	4.23932
126	2021	0.127	69.361	4.23932	17.9719	47100	10.76	0.0407702	0.252209	0.00313788	39.47	282.008	5.64194	2.97688	158	5.06259	0	4.23932
127	2010	0.121	73.975	4.30373	18.5221	57966	10.9676	0.0209295	0.0861274	0.00236726	41.87	852.357	6.748	2.48	783	6.66313	0	0
127	2011	0.071	77.455	4.3497	18.9199	64311	11.0715	0.0207325	0.0900719	0.00379728	41.51	860.745	6.7578	3.44269	1005	6.91274	0	4.30373
127	2012	0.051	76.762	4.34071	18.8418	69444	11.1483	0.0160341	0.0969411	0.00229829	40.35	868.809	6.76712	3.58157	1092	6.99577	0	4.3497
127	2013	0.065	76.516	4.3375	18.8139	85321	11.3542	0.0156368	0.0992925	0.00206469	39.26	874.984	6.77421	3.56021	1331	7.19369	0	4.34071
127	2014	0.147	76.27	4.33428	18.786	82052	11.3151	0.0152753	0.0990216	0.00297418	39.19	883.539	6.78394	3.50963	1290	7.1624	0	4.3375
127	2015	0.089	76.024	4.33105	18.758	85919	11.3612	0.0161167	0.107894	0.00194704	37.82	891.723	6.79316	3.80759	1505	7.31655	0	4.33428
127	2016	0.133	74.406	4.30954	18.5721	90999	11.4186	0.0174412	0.11341	0.00512244	36.24	904.364	6.80723	4.03955	1954	7.57763	0	4.33105
127	2017	0.12	72.788	4.28755	18.3831	98275.2	11.4955	0.0177134	0.11581	0.00324544	35.925	915.379	6.81934	4.03284	2093	7.64635	0	4.30954
127	2018	0.094	74.875	4.31582	18.6263	106302	11.574	0.0226756	0.129606	0.00345534	36.01	932.733	6.83812	3.98036	2630	7.87474	0	4.28755
127	2019	0.1	76.962	4.34331	18.8644	106416	11.5751	0.0163823	0.126789	0.00119669	34.58	869.68	6.76813	3.80466	2914	7.97728	0	4.31582
127	2020	0.119	76.962	4.34331	18.8644	110199	11.61	0.0130889	0.127089	0.00278211	34.82	898.282	6.80048	3.98579	5282	8.57206	0	4.34331
127	2021	0.138	76.962	4.34331	18.8644	124200	11.7296	0.00979542	0.120735	0.00436752	34.67	911.363	6.81494	3.96948	714	6.57088	0	4.34331
128	2010	0.135	69.54	4.2419	17.9937	65827	11.0948	0.0339636	0.0994991	0.00348953	48.69	779.854	6.65911	1.86572	535	6.28227	1	0
128	2011	0.058	75.114	4.31901	18.6538	75563	11.2327	0.0354738	0.105315	0.00349697	47.63	787.012	6.66824	2.35598	707	6.56103	1	4.2419
128	2012	0.05	76.025	4.33106	18.7581	82680	11.3227	0.0397682	0.111503	0.00481144	46.59	793.58	6.67656	2.38033	882	6.78219	1	4.31901
128	2013	0.063	75.42	4.32307	18.689	103444	11.5468	0.0427154	0.135074	0.00432825	45.48	802.135	6.68728	2.47674	1133	7.03262	1	4.33106
128	2014	0.123	74.814	4.31501	18.6193	96524	11.4775	0.0429751	0.132343	0.00356391	44.76	801.826	6.68689	2.42638	1273	7.14913	1	4.32307
128	2015	0.081	74.209	4.30689	18.5493	102519	11.5378	0.0448081	0.141232	0.00335946	43.29	806.329	6.69249	2.50588	1839	7.51698	1	4.31501
128	2016	0.077	73.4	4.29592	18.455	109407	11.6028	0.0464618	0.145732	0.00524994	41.56	815.813	6.70418	2.58696	2454	7.80547	1	4.30689
128	2017	0.069	72.591	4.28484	18.3599	119215	11.6887	0.0473736	0.138407	0.00357048	41.2388	822.751	6.71265	2.50837	2862	7.95928	1	4.29592
128	2018	0.039	74.545	4.3114	18.5882	128459	11.7634	0.0320007	0.142453	0.00265092	40.42	832.725	6.7247	2.56021	3770	8.23483	1	4.28484
128	2019	0.039	76.499	4.33728	18.812	124282	11.7303	0.0343246	0.134225	0.00180985	35.63	878.686	6.77843	2.9482	4026	8.30053	1	4.3114
128	2020	0.049	76.499	4.33728	18.812	123828	11.7266	0.0325524	0.127788	0.00142629	35.17	894.864	6.79667	3.22819	6352	8.75652	1	4.33728
128	2021	0.059	76.499	4.33728	18.812	140400	11.8523	0.0307801	0.11271	0.00104274	35.87	908.235	6.8115	3.17175	5101	8.53719	1	4.33728
129	2010	0.302	64.407	4.16522	17.3491	63397	11.0572	0.010588	0.0704178	0.00493259	61.62	759.505	6.63267	1.31918	230	5.43808	0	0
129	2011	0.132	71.384	4.26807	18.2164	72176	11.1869	0.00885483	0.0771868	0.00434783	60.22	763.813	6.63832	1.40165	335	5.81413	0	4.16522
129	2012	0.108	72.465	4.2831	18.345	77876	11.2629	0.00887726	0.0817729	0.00544491	59.07	767.669	6.64336	1.48281	310	5.73657	0	4.26807
129	2013	0.13	71.68	4.27221	18.2518	89441	11.4013	0.00858619	0.0853784	0.00428171	57.12	769.899	6.64626	1.52179	394	5.97635	0	4.2831
129	2014	0.255	70.895	4.2612	18.1578	87531	11.3797	0.00829539	0.084999	0.00470662	55.77	773.68	6.65116	1.50996	389	5.96358	0	4.27221
129	2015	0.16	70.11	4.25007	18.0631	89235	11.399	0.00886553	0.0927042	0.00489425	53.96	778.206	6.65699	1.54961	601	6.39859	0	4.2612
129	2016	0.384	69.543	4.24195	17.9941	94587	11.4573	0.00956131	0.0935379	0.00532806	52.48	785.733	6.66662	1.58874	453	6.11589	0	4.25007
129	2017	0.308	68.977	4.23377	17.9248	101569	11.5285	0.0101015	0.0934799	0.00442804	52.187	789.338	6.67119	1.54588	525	6.2634	0	4.24195
129	2018	0.175	71.57	4.27068	18.2387	107720	11.5873	0.0116782	0.132837	0.00557297	52.09	788.242	6.66981	1.53043	700	6.55108	0	4.23377
129	2019	0.123	74.162	4.30625	18.5438	77510	11.2582	0.00598116	0.137201	0.00477759	49.92	787.404	6.66874	2.34706	660	6.49224	0	4.27068
129	2020	0.116	74.162	4.30625	18.5438	78092	11.2656	0.0070989	0.142311	0.00485866	48.38	789.606	6.67153	2.56486	1295	7.16627	0	4.30625
129	2021	0.109	74.162	4.30625	18.5438	89300	11.3998	0.00821664	0.12994	0.00493972	49.35	789.405	6.67128	2.46691	1273	7.14913	0	4.30625
130	2010	0.16	65.473	4.18164	17.4861	36839	10.5143	0.0118786	0.0946762	0.00245422	60.08	818.285	6.70721	1.01938	61	4.11087	0	0
130	2011	0.057	69.82	4.24592	18.0278	41746	10.6394	0.00495055	0.102674	0.00368386	58.93	822.449	6.71229	1.1433	84	4.43082	0	4.18164
130	2012	0.049	69.79	4.24549	18.0242	45262	10.7202	0.00527895	0.109921	0.00269881	58.21	826.613	6.71734	1.21157	106	4.66344	0	4.24592
130	2013	0.058	69.442	4.24049	17.9818	46228	10.7413	0.00536221	0.113515	0.00282144	56.68	832.968	6.725	1.21092	126	4.83628	0	4.24549
130	2014	0.114	69.095	4.23548	17.9393	51890	10.8569	0.00324337	0.109693	0.00318866	54.33	839.373	6.73266	1.18219	133	4.89035	0	4.24049
130	2015	0.074	68.747	4.23043	17.8966	52692	10.8722	0.003059	0.1164	0.00315236	52.69	849.693	6.74488	1.23524	197	5.2832	0	4.23548
130	2016	0.126	67.921	4.21835	17.7944	54984	10.9148	0.00325631	0.114376	0.00442478	51.24	857.932	6.75452	1.29044	276	5.6204	0	4.23043
130	2017	0.09	67.094	4.20609	17.6912	58798	10.9819	0.0026422	0.106476	0.00348381	51.8733	858.961	6.75572	1.31595	251	5.52545	0	4.21835
130	2018	0.057	69.745	4.24485	18.0187	61226	11.0223	0.00296386	0.108117	0.00345274	50.77	860.495	6.75751	1.40321	303	5.71373	0	4.20609
130	2019	0.054	72.397	4.28217	18.3369	43100	10.6713	0.00589753	0.157703	0.0028002	43.51	861.744	6.75896	2.21039	322	5.77455	0	4.24485
130	2020	0.055	72.397	4.28217	18.3369	44954	10.7134	0.0121343	0.156372	0.00280418	40.62	845.749	6.74022	2.37553	646	6.4708	0	4.28217
130	2021	0.056	72.397	4.28217	18.3369	50600	10.8317	0.018371	0.140876	0.00280815	40.73	844.238	6.73843	2.3522	493	6.20051	0	4.28217
131	2010	0.108	68.241	4.22305	17.8341	116448	11.6652	0.00601669	0.0866219	0.00623515	72.55	257.09	5.54943	0.961954	114	4.7362	0	0
131	2011	0.045	73.189	4.29305	18.4302	130811	11.7815	0.00338705	0.0970318	0.00607815	71.55	259.362	5.55822	1.23114	159	5.0689	0	4.22305
131	2012	0.04	73.379	4.29564	18.4525	145395	11.8872	0.00341473	0.100782	0.0061324	70.85	261.583	5.56675	1.36549	152	5.02388	0	4.29305
131	2013	0.052	72.334	4.28129	18.3295	173807	12.0657	0.00368425	0.103581	0.00354715	69.49	264.031	5.57607	1.5011	199	5.2933	0	4.29564
131	2014	0.083	71.288	4.26673	18.205	163982	12.0075	0.00385168	0.101805	0.00419367	66.6	255.844	5.54457	1.67066	202	5.30827	0	4.28129
131	2015	0.055	70.243	4.25196	18.0792	163938	12.0072	0.00400601	0.107492	0.00314713	64.64	257.552	5.55122	1.88661	276	5.6204	0	4.26673
131	2016	0.129	68.518	4.2271	17.8683	164024	12.0078	0.00425767	0.110386	0.00328492	62.17	259.857	5.56013	2.08118	346	5.84644	0	4.25196
131	2017	0.139	66.794	4.20161	17.6535	177962	12.0893	0.00411071	0.105363	0.00291705	62.7022	262.041	5.5685	1.89632	310	5.73657	0	4.2271
131	2018	0.08	69.517	4.24157	17.9909	191942	12.1649	0.00251359	0.109988	0.00258523	62.21	263.86	5.57542	1.71316	396	5.98141	0	4.20161
131	2019	0.066	72.24	4.27999	18.3183	134022	11.8058	0.00576886	0.104998	0.0031072	57.45	264.467	5.57772	2.40198	402	5.99645	0	4.24157
131	2020	0.084	72.24	4.27999	18.3183	135910	11.8197	0.0102932	0.104423	0.00275887	56.29	266.107	5.5839	2.46264	779	6.65801	0	4.27999
131	2021	0.102	72.24	4.27999	18.3183	156900	11.9634	0.0148175	0.0919349	0.00241055	57.76	266.287	5.58457	2.29907	4889	8.49474	0	4.27999
132	2010	0.131	66.819	4.20199	17.6567	62254	11.039	0.0179135	0.0743072	0.00289017	58.89	506.907	6.22833	1.40683	175	5.16479	1	0
132	2011	0.057	73.139	4.29236	18.4244	70380	11.1617	0.0176239	0.0830541	0.00516662	57.69	507.453	6.2294	1.49639	236	5.46383	1	4.20199
132	2012	0.051	74.815	4.31502	18.6194	75672	11.2342	0.0168573	0.0902929	0.00424307	56.52	507.977	6.23044	1.58706	297	5.69373	1	4.29236
132	2013	0.065	73.254	4.29393	18.4379	86235	11.3648	0.017717	0.096501	0.00518832	54.78	508.42	6.23131	1.69424	376	5.92959	1	4.31502
132	2014	0.12	71.694	4.27241	18.2535	85795	11.3597	0.0181051	0.0957774	0.00248921	52.98	505.505	6.22556	1.69313	303	5.71373	1	4.29393
132	2015	0.079	70.133	4.25039	18.0658	91979	11.4293	0.0185166	0.0998329	0.00294391	51.56	506.397	6.22732	1.69019	422	6.04501	1	4.27241
132	2016	0.145	72.09	4.27792	18.3006	98388	11.4967	0.0197738	0.0963852	0.00270453	49.98	509.962	6.23434	1.68813	560	6.32794	1	4.25039
132	2017	0.143	74.048	4.30471	18.5306	103771	11.5499	0.0197355	0.0964203	0.002002	50.0352	511.833	6.238	1.68277	564	6.33505	1	4.27792
132	2018	0.083	75.674	4.32643	18.718	110231	11.6103	0.0225042	0.105226	0.00274859	49.08	514.172	6.24256	1.64762	740	6.60665	1	4.30471
132	2019	0.079	77.301	4.34771	18.9026	107343	11.5838	0.0174922	0.101202	0.0026903	41.62	514.821	6.24382	1.82968	898	6.80017	1	4.32643
132	2020	0.118	77.301	4.34771	18.9026	110058	11.6088	0.0201407	0.108155	0.00219812	40.84	512.233	6.23878	2.02445	1482	7.30115	1	4.34771
132	2021	0.157	77.301	4.34771	18.9026	122700	11.7175	0.0227892	0.105171	0.00170595	41.31	510.84	6.23606	2.00207	1352	7.20934	1	4.34771
133	2010	0.207	65.6	4.18358	17.5023	31561	10.3597	0.0121876	0.0991802	0.00367232	53.35	722.868	6.58323	1.38878	141	4.94876	0	0
133	2011	0.095	70.119	4.25019	18.0642	35729	10.4837	0.0163452	0.103701	0.00440589	53.02	726.173	6.58779	1.45892	205	5.32301	0	4.18358
133	2012	0.083	69.61	4.24291	18.0023	39165	10.5755	0.0152417	0.113655	0.00222965	52.47	728.773	6.59136	1.58967	212	5.35659	0	4.25019
133	2013	0.104	69.528	4.24173	17.9923	41292	10.6284	0.0146829	0.122309	0.00267112	51.11	733.052	6.59722	1.62886	338	5.82305	0	4.24291
133	2014	0.205	69.445	4.24054	17.9821	46213	10.741	0.0143299	0.122857	0.00390992	49.07	731.027	6.59445	1.61448	336	5.81711	0	4.24173
133	2015	0.123	69.363	4.23935	17.9721	48529	10.7899	0.0142316	0.128351	0.0031746	47.25	741.861	6.60916	1.6619	444	6.09582	0	4.24054
133	2016	0.189	69.063	4.23502	17.9354	51662	10.8525	0.00782178	0.127477	0.00360053	45.32	746.795	6.61579	1.7158	537	6.286	0	4.23935
133	2017	0.182	68.763	4.23067	17.8985	55430	10.9229	0.00865284	0.122848	0.00288652	45.7681	748.717	6.61836	1.74246	523	6.25958	0	4.23502
133	2018	0.113	70.323	4.2531	18.0889	58972	10.9848	0.00297694	0.142875	0.00293887	45.31	746.036	6.61477	1.81178	819	6.70808	0	4.23067
133	2019	0.106	71.884	4.27505	18.2761	52331	10.8653	0.00712834	0.152695	0.00260832	40.27	746.938	6.61598	2.2726	739	6.6053	0	4.2531
133	2020	0.095	71.884	4.27505	18.2761	53773	10.8925	0.0124666	0.154794	0.00296694	39.21	747.296	6.61646	2.5148	1335	7.19669	0	4.27505
133	2021	0.084	71.884	4.27505	18.2761	60700	11.0137	0.0178049	0.142819	0.00332556	40.14	745.24	6.61371	2.51914	484	6.18208	0	4.27505
134	2010	0.11	65.483	4.18179	17.4874	37390	10.5292	0.00393464	0.0847585	0.00238892	53.59	708.323	6.5629	1.08392	159	5.0689	0	0
134	2011	0.05	69.238	4.23755	17.9568	41850	10.6418	0.00280825	0.0894068	0.00309789	52.2	710.384	6.56581	1.13124	160	5.07517	0	4.18179
134	2012	0.042	71.283	4.26666	18.2044	41850	10.6418	0.00420881	0.0940419	0.00327103	50.67	712.304	6.5685	1.23827	164	5.09987	0	4.23755
134	2013	0.05	70.646	4.25768	18.1278	49923	10.8182	0.00779437	0.0915285	0.0016592	49.01	717.341	6.57555	1.31784	273	5.60947	0	4.26666
134	2014	0.098	70.01	4.24864	18.0509	53853	10.894	0.0084533	0.0937947	0.00257164	47.63	719.11	6.57801	1.34902	228	5.42935	0	4.25768
134	2015	0.065	69.373	4.2395	17.9733	56490	10.9418	0.00977411	0.1019	0.00111732	46.28	721.66	6.58155	1.42652	235	5.45959	0	4.24864
134	2016	0.094	68.359	4.22477	17.8487	59027	10.9857	0.0103346	0.0982549	0.0040747	44.79	726.375	6.58807	1.50533	311	5.73979	0	4.2395
134	2017	0.09	67.346	4.20984	17.7228	63433	11.0577	0.0109368	0.0994738	0.00245813	45.4934	727.368	6.58943	1.51711	370	5.9135	0	4.22477
134	2018	0.06	70.023	4.24882	18.0525	64714	11.0777	0.0125562	0.158508	0.00408889	44.23	726.71	6.58853	1.6437	431	6.06611	0	4.20984
134	2019	0.052	72.701	4.28636	18.3728	47248	10.7632	0.011888	0.155635	0.002915	38.9	726.066	6.58764	2.54889	415	6.02828	0	4.24882
134	2020	0.065	72.701	4.28636	18.3728	50555	10.8308	0.017015	0.157165	0.00282885	39.05	706.095	6.55975	2.78234	689	6.53524	0	4.28636
134	2021	0.078	72.701	4.28636	18.3728	54800	10.9114	0.022142	0.151844	0.0027427	38.91	700.283	6.55149	2.83002	683	6.52649	0	4.28636
135	2010	0.054	64.892	4.17272	17.4116	76778	11.2487	0.0193202	0.0863503	0.00292032	55.9	492.278	6.19904	1.31252	66	4.18965	0	0
135	2011	0.026	72.509	4.28371	18.3502	75316	11.2294	0.0222462	0.0950238	0.00455685	53.97	491.576	6.19762	1.42336	89	4.48864	0	4.17272
135	2012	0.018	72.434	4.28268	18.3413	92148	11.4312	0.0216045	0.104525	0.00434657	53.44	490.962	6.19637	1.41665	67	4.20469	0	4.28371
135	2013	0.023	71.489	4.26954	18.229	100381	11.5167	0.0223512	0.103538	0.00451282	51.49	493.682	6.20189	1.50206	91	4.51086	0	4.28268
135	2014	0.042	70.545	4.25625	18.1157	99392	11.5068	0.0222831	0.10056	0.00497601	48.56	486.459	6.18715	1.50006	112	4.7185	0	4.26954
135	2015	0.025	69.6	4.24276	18.001	106922	11.5799	0.0232443	0.112734	0.00336247	47.38	487.321	6.18892	1.47654	277	5.62402	0	4.25625
135	2016	0.057	69.845	4.24628	18.0309	114220	11.6459	0.0250508	0.102609	0.00439994	45.56	491.634	6.19773	1.50684	411	6.01859	0	4.24276
135	2017	0.039	70.09	4.24978	18.0606	124463	11.7318	0.0247134	0.102354	0.00224182	44.9909	494.308	6.20316	1.53405	301	5.70711	0	4.24628
135	2018	0.031	72.793	4.28762	18.3837	128774	11.7658	0.0155591	0.1255	0.00303361	43.97	496.033	6.20664	1.66663	343	5.83773	0	4.24978
135	2019	0.017	75.495	4.32407	18.6975	104615	11.558	0.0284521	0.115789	0.00323878	40.36	498.103	6.21081	2.36865	347	5.84932	0	4.28762
135	2020	0.03	75.495	4.32407	18.6975	103829	11.5505	0.0310405	0.116118	0.00339977	38.5	501.724	6.21805	2.64682	640	6.46147	0	4.32407
135	2021	0.043	75.495	4.32407	18.6975	119200	11.6886	0.0336289	0.103256	0.00356076	39.12	502.517	6.21963	2.62644	687	6.53233	0	4.32407
136	2010	0.098	66.555	4.19803	17.6234	36883	10.5155	0.0230713	0.104297	0.0026975	54.78	524.121	6.26172	1.42544	57	4.04305	0	0
136	2011	0.046	72.968	4.29002	18.4043	43205	10.6737	0.0202157	0.116797	0.00244745	54.42	527.094	6.26738	1.75812	90	4.49981	0	4.19803
136	2012	0.039	73.626	4.299	18.4814	47851	10.7758	0.0196585	0.117849	0.00273224	53.53	529.974	6.27283	1.89001	62	4.12713	0	4.29002
136	2013	0.073	72.376	4.28187	18.3345	51730	10.8538	0.0218766	0.122833	0.00180759	52.28	533.096	6.2787	2.00609	122	4.80402	0	4.299
136	2014	0.136	71.127	4.26447	18.1857	56349	10.9393	0.0218373	0.121026	0.00385944	50.37	535.734	6.28364	2.13346	85	4.44265	0	4.28187
136	2015	0.078	69.877	4.24674	18.0348	58110	10.9701	0.0215649	0.132765	0.00360704	48.66	537.414	6.28677	2.26501	122	4.80402	0	4.26447
136	2016	0.16	70.722	4.25876	18.137	62357	11.0406	0.0213211	0.135641	0.0024278	47.26	541.351	6.29407	2.35945	132	4.8828	0	4.24674
136	2017	0.138	71.568	4.27065	18.2384	69062	11.1428	0.0210431	0.138495	0.00529363	47.9611	544.225	6.29936	2.23807	142	4.95583	0	4.25876
136	2018	0.103	71.043	4.26329	18.1756	75329	11.2296	0.00637108	0.145	0.00268266	48.33	546.8	6.30408	2.20444	245	5.50126	0	4.27065
136	2019	0.113	70.518	4.25587	18.1124	66313	11.1021	0.00661605	0.137196	0.00239091	42.68	549.06	6.30821	2.70513	245	5.50126	0	4.26329
136	2020	0.122	70.518	4.25587	18.1124	67593	11.1213	0.01604	0.142839	0.00183402	42.07	552.97	6.3153	3.02338	466	6.14419	0	4.25587
136	2021	0.131	70.518	4.25587	18.1124	74500	11.2186	0.025464	0.138224	0.00127713	40.87	553.286	6.31588	2.99877	419	6.03787	0	4.25587
137	2010	0.186	65.71	4.18525	17.5163	23886	10.081	0.0092122	0.100172	0.00314106	50.26	584.583	6.3709	1.46053	102	4.62497	0	0
137	2011	0.076	72.322	4.28113	18.3281	27503	10.2221	0.00626775	0.107793	0.00269501	49.89	586.618	6.37437	1.55009	122	4.80402	0	4.18525
137	2012	0.058	72.988	4.2903	18.4066	29808	10.3025	0.00493026	0.121557	0.00133565	48.57	588.559	6.37768	1.70572	101	4.61512	0	4.28113
137	2013	0.077	72.045	4.27729	18.2952	30613	10.3292	0.00572955	0.127691	0.00385228	47.47	590.571	6.38109	1.84644	153	5.03044	0	4.2903
137	2014	0.194	71.101	4.2641	18.1826	35032	10.464	0.00585526	0.134314	0.00443971	46.19	594.548	6.3878	2.02186	194	5.26786	0	4.27729
137	2015	0.117	70.158	4.25075	18.0689	36656	10.5093	0.0023552	0.148243	0.00202497	44.83	599.825	6.39664	2.1516	232	5.44674	0	4.2641
137	2016	0.224	70.481	4.25534	18.1079	38803	10.5663	0.00375568	0.150722	0.00351288	43.12	607.469	6.4093	2.29555	296	5.69036	0	4.25075
137	2017	0.263	70.804	4.25992	18.1469	41227	10.6268	0.00284254	0.145153	0.00299824	43.5151	614.473	6.42076	2.38295	417	6.03309	0	4.25534
137	2018	0.219	72.642	4.28554	18.3659	44534	10.704	0.0032784	0.146329	0.0022493	43	617.998	6.42649	2.424	494	6.20254	0	4.25992
137	2019	0.223	74.481	4.31054	18.5808	43213	10.6739	0.00580824	0.154515	0.00272155	37.88	620.499	6.43052	2.82059	505	6.22456	0	4.28554
137	2020	0.161	74.481	4.31054	18.5808	43582	10.6824	0.0133703	0.164932	0.003861	36.55	641.615	6.46399	3.15102	1091	6.99485	0	4.31054
137	2021	0.099	74.481	4.31054	18.5808	49600	10.8117	0.0209324	0.159963	0.00500046	38.73	641.004	6.46304	3.12389	1273	7.14913	0	4.31054
138	2010	0.232	64.776	4.17094	17.3967	29772	10.3013	0.00483512	0.093444	0.00209369	54.26	538.223	6.28827	1.26316	106	4.66344	0	0
138	2011	0.053	71.149	4.26478	18.1883	34905	10.4604	0.00630183	0.0903951	0.00378558	54.33	541.023	6.29346	1.23811	116	4.75359	0	4.17094
138	2012	0.046	72.526	4.28395	18.3522	39710	10.5894	0.00596933	0.108541	0.00255754	54.19	543.727	6.29845	1.23233	122	4.80402	0	4.26478
138	2013	0.06	71.455	4.26907	18.2249	42497	10.6572	0.00540441	0.108652	0.00202143	52.9	547.589	6.30553	1.30831	177	5.17615	0	4.28395
138	2014	0.112	70.385	4.25398	18.0964	45641	10.7286	0.00370426	0.106031	0.00726612	50.31	550.792	6.31136	1.38579	189	5.24175	0	4.26907
138	2015	0.075	69.314	4.23865	17.9661	48062	10.7802	0.00268862	0.122802	0.00366911	49.36	554.383	6.31786	1.45998	194	5.26786	0	4.25398
138	2016	0.168	70.348	4.25345	18.0919	50856	10.8368	0.00274004	0.11105	0.00487713	47.84	559.21	6.32653	1.53314	281	5.63835	0	4.23865
138	2017	0.168	71.382	4.26805	18.2162	54222	10.9008	0.00279837	0.114755	0.00434492	47.7015	559.548	6.32713	1.55835	289	5.66643	0	4.25345
138	2018	0.125	71.228	4.26589	18.1978	58252	10.9725	0.0040668	0.143114	0.00486351	47.71	560.919	6.32958	1.59438	322	5.77455	0	4.26805
138	2019	0.124	71.075	4.26374	18.1794	52295	10.8647	0.00365264	0.144712	0.00302548	41.82	554.982	6.31893	1.98426	428	6.05912	0	4.26589
138	2020	0.101	71.075	4.26374	18.1794	54872	10.9128	0.00595468	0.156285	0.00237342	40.14	541.726	6.29476	2.20995	799	6.68336	0	4.26374
138	2021	0.078	71.075	4.26374	18.1794	62200	11.0381	0.00825672	0.150497	0.00172136	41.13	540.645	6.29276	2.19207	751	6.62141	0	4.26374
139	2010	0.165	63.151	4.14553	17.1854	28464	10.2564	0.00419928	0.0891257	0.00215332	56.96	665.29	6.50022	1.22346	81	4.39445	0	0
139	2011	0.065	69.532	4.24179	17.9928	32968	10.4033	0.00381958	0.0903761	0.00313603	56.66	670.797	6.50847	1.25309	86	4.45435	0	4.14553
139	2012	0.046	70.211	4.2515	18.0753	36573	10.5071	0.00338774	0.101083	0.00289655	55.26	676.225	6.51653	1.35923	72	4.27667	0	4.24179
139	2013	0.031	69.712	4.24437	18.0147	39563	10.5856	0.00426742	0.109156	0.0025959	53.39	672.174	6.51052	1.41408	141	4.94876	0	4.2515
139	2014	0.111	69.214	4.2372	17.9539	42482	10.6568	0.00259465	0.113639	0.00161212	51.86	679.879	6.52192	1.56758	141	4.94876	0	4.24437
139	2015	0.073	68.715	4.22997	17.8926	44743	10.7087	0.00132817	0.130212	0.00332557	51.07	681.386	6.52413	1.65849	187	5.23111	0	4.2372
139	2016	0.162	67.585	4.21339	17.7526	47624	10.7711	0.00156139	0.123823	0.00229245	49.48	687.529	6.5331	1.78896	467	6.14633	0	4.22997
139	2017	0.157	66.456	4.19654	17.6109	49806	10.8159	0.00230747	0.126296	0.00372356	50.2424	689.847	6.53647	1.84985	291	5.67332	0	4.21339
139	2018	0.093	67.654	4.21441	17.7612	51935	10.8577	0.00067598	0.189156	0.00318278	49.09	690.427	6.53731	1.88265	334	5.81114	0	4.19654
139	2019	0.082	68.851	4.23194	17.9094	37129	10.5222	0.00221393	0.188987	0.00485706	35.7	690.658	6.53765	2.87641	343	5.83773	0	4.21441
139	2020	0.072	68.851	4.23194	17.9094	38925	10.5694	0.00620483	0.201131	0.00196207	34.35	689.963	6.53664	3.1111	616	6.42325	0	4.23194
139	2021	0.062	68.851	4.23194	17.9094	44400	10.701	0.0101957	0.191068	0.00307852	36.63	687.065	6.53243	3.01171	529	6.27099	0	4.23194
140	2010	0.157	63.9	4.15732	17.2833	41661	10.6373	0.0135266	0.104313	0.00527919	54.61	415.366	6.02916	1.01148	154	5.03695	0	0
140	2011	0.067	70.666	4.25796	18.1303	48326	10.7857	0.0370539	0.110681	0.00598802	53.49	417.469	6.03421	1.41186	139	4.93447	0	4.15732
140	2012	0.065	71.367	4.26784	18.2144	52591	10.8703	0.0171785	0.113995	0.00425151	52.6	419.429	6.03889	1.60625	176	5.17048	0	4.25796
140	2013	0.083	70.596	4.25697	18.1218	56433	10.9408	0.00873335	0.116761	0.00367737	51.31	421.344	6.04345	1.64568	155	5.04343	0	4.26784
140	2014	0.236	69.826	4.24601	18.0286	59557	10.9947	0.0103213	0.118498	0.00284402	50.3	418.656	6.03705	1.71807	248	5.51343	0	4.25697
140	2015	0.145	69.055	4.2349	17.9344	61189	11.0217	0.0108481	0.131324	0.00237577	48.83	420.737	6.04201	1.86951	308	5.7301	0	4.24601
140	2016	0.432	69.191	4.23687	17.9511	63745	11.0626	0.0110373	0.12753	0.00486618	46.26	424.226	6.05027	2.03585	322	5.77455	0	4.2349
140	2017	0.354	69.327	4.23883	17.9677	66668	11.1075	0.00691159	0.126974	0.00547246	46.9909	426.548	6.05573	1.99904	368	5.90808	0	4.23687
140	2018	0.251	69.614	4.24297	18.0028	67405	11.1185	0.00486659	0.148044	0.00301205	44.89	427.66	6.05833	2.0588	324	5.78074	0	4.23883
140	2019	0.198	69.901	4.24708	18.0377	62639	11.0451	0.00609831	0.154056	0.00357569	42.37	427.715	6.05846	2.2774	754	6.62539	0	4.24297
140	2020	0.208	69.901	4.24708	18.0377	63915	11.0653	0.0099152	0.178424	0.00207864	40.75	428.478	6.06024	2.50132	635	6.45362	0	4.24708
140	2021	0.218	69.901	4.24708	18.0377	73100	11.1996	0.0137321	0.179822	0.0005816	42.2	428.489	6.06026	2.34094	1111	7.01302	0	4.24708
141	2010	0.127	63.535	4.15159	17.2357	14841	9.60515	0.00654172	0.152366	0.0013947	52.85	680.827	6.52331	1.54388	74	4.30407	0	0
141	2011	0.062	69.134	4.23605	17.9441	18746	9.83874	0.00333579	0.148764	0.00442478	54.55	682.196	6.52532	1.41567	38	3.63759	0	4.15159
141	2012	0.047	69.475	4.24097	17.9858	21461	9.97399	0.00582916	0.157488	0.00248977	54.51	683.787	6.52765	1.49389	63	4.14313	0	4.23605
141	2013	0.059	69.362	4.23934	17.972	21421	9.97213	0.00659135	0.156213	0.0025152	54.32	686.239	6.53123	1.52645	90	4.49981	0	4.24097
141	2014	0.131	69.248	4.23769	17.9581	26446	10.1829	0.00603944	0.15457	0.00301724	53.58	694.18	6.54273	1.65392	111	4.70953	0	4.23934
141	2015	0.085	69.135	4.23606	17.9442	28350	10.2524	0.00566765	0.166783	0.00395257	52.79	699.325	6.55012	1.74343	96	4.56435	0	4.23769
141	2016	0.148	67.952	4.2188	17.7983	29904	10.3057	0.00649068	0.165455	0.00099387	51.27	709.387	6.5644	1.88645	135	4.90527	0	4.23606
141	2017	0.142	66.768	4.20122	17.6503	32558	10.3908	0.00258215	0.180571	0.00155587	51.6079	718.717	6.57747	1.9377	344	5.84064	0	4.2188
141	2018	0.072	68.239	4.22302	17.8339	35184	10.4683	0.0259569	0.176832	0.00372912	51	721.102	6.58078	2.00492	191	5.25227	0	4.20122
141	2019	0.079	69.709	4.24433	18.0143	38867	10.5679	0.00391859	0.181526	0.00139451	42.63	722.476	6.58268	2.04285	250	5.52146	0	4.22302
141	2020	0.083	69.709	4.24433	18.0143	39599	10.5866	0.00574277	0.181091	0.00148236	40.2	723.982	6.58477	2.2979	308	5.7301	0	4.24433
141	2021	0.087	69.709	4.24433	18.0143	45200	10.7189	0.00756695	0.161571	0.00157021	41.56	718.42	6.57705	2.26847	621	6.43133	0	4.24433
142	2010	0.257	69.83	4.24606	18.0291	49947	10.8187	0.0318322	0.105619	0.00316064	56.17	1158.54	7.05492	2.69788	459	6.12905	0	0
142	2011	0.106	72.587	4.28479	18.3594	56855	10.9483	0.0402066	0.113775	0.00333797	57.72	1189.5	7.08129	3.02773	613	6.41836	0	4.24606
142	2012	0.079	73.423	4.29624	18.4577	62054	11.0358	0.0390023	0.126257	0.00325348	56.45	1212.87	7.10074	3.10686	629	6.44413	0	4.28479
142	2013	0.081	73.533	4.29773	18.4705	67485	11.1197	0.0331712	0.131599	0.00251392	55.96	1325.54	7.18958	3.51389	896	6.79794	0	4.29624
142	2014	0.203	73.643	4.29923	18.4834	72991	11.1981	0.0329032	0.135534	0.0034647	51.46	1383.29	7.23222	3.66297	979	6.88653	0	4.29773
142	2015	0.149	73.753	4.30072	18.4962	77179	11.2539	0.0325974	0.15127	0.00234911	49.29	1435.67	7.26939	4.01503	1265	7.14283	0	4.29923
142	2016	0.136	73.258	4.29399	18.4383	84114	11.3399	0.0330156	0.16287	0.00336808	46.79	1502.82	7.3151	4.24245	1648	7.40732	0	4.30072
142	2017	0.145	72.763	4.28721	18.3802	93791.9	11.4488	0.0297404	0.16478	0.00441369	44.4074	1563.26	7.35453	4.17042	2032	7.61678	0	4.29399
142	2018	0.088	74.632	4.31257	18.5983	101349	11.5263	0.0274708	0.173842	0.00574957	43.88	1618.32	7.38914	4.23623	3389	8.12829	0	4.28721
142	2019	0.071	76.502	4.33732	18.8123	113139	11.6364	0.0262216	0.164906	0.00286826	39.84	1658.61	7.41373	4.20366	3473	8.15277	0	4.31257
142	2020	0.074	76.502	4.33732	18.8123	96134	11.4735	0.0267672	0.143312	0.00348774	39.65	1694.44	7.43511	4.45132	5913	8.68491	0	4.33732
142	2021	0.077	76.502	4.33732	18.8123	100563	11.5185	0.0273129	0.120533	0.00410721	39.71	1711.25	7.44498	4.54243	4630	8.44031	0	4.33732
143	2010	0.146	65.424	4.18089	17.4798	19750	9.89091	0.00940559	0.12562	0.00308053	43.21	725.661	6.58708	1.24513	41	3.71357	0	0
143	2011	0.044	67.181	4.20739	17.7021	22972	10.042	0.0141237	0.135194	0.00268781	43.85	723.153	6.58362	1.1482	48	3.8712	0	4.18089
143	2012	0.038	65.709	4.18524	17.5162	25922	10.1628	0.0129539	0.142235	0.00147059	44.18	722.067	6.58212	1.25558	35	3.55535	0	4.20739
143	2013	0.047	66.566	4.19819	17.6248	24657	10.1128	0.0199384	0.144492	0.00332364	44.71	737.896	6.6038	1.34479	58	4.06044	0	4.18524
143	2014	0.096	67.422	4.21097	17.7323	32454	10.3876	0.020473	0.149561	0.00400172	45.44	764.113	6.63872	1.43325	76	4.33073	0	4.19819
143	2015	0.056	68.279	4.2236	17.8388	35326	10.4724	0.0236423	0.164629	0.00316137	40.94	737.741	6.60359	1.53828	80	4.38203	0	4.21097
143	2016	0.038	68.122	4.2213	17.8194	38619	10.5615	0.00634105	0.168524	0.002859	40.62	739.292	6.60569	1.61127	105	4.65396	0	4.2236
143	2017	0.026	67.965	4.21899	17.7999	41502.8	10.6335	0.0237607	0.177339	0.0022203	40.2612	740.534	6.60737	1.7312	101	4.61512	0	4.2213
143	2018	0.012	67.651	4.21436	17.7609	43936	10.6905	0.0237654	0.184011	0.00333462	38.92	742.241	6.60967	1.77714	174	5.15906	0	4.21899
143	2019	0.01	67.337	4.20971	17.7217	51733	10.8539	0.0209552	0.184633	0.00326486	40.15	747.052	6.61613	1.67059	154	5.03695	0	4.21436
143	2020	0.012	67.337	4.20971	17.7217	49166	10.803	0.0226604	0.181627	0.00316412	37.82	750.264	6.62042	1.85888	291	5.67332	0	4.20971
143	2021	0.014	67.337	4.20971	17.7217	52940	10.8769	0.0243657	0.170892	0.00306338	37.94	742.241	6.60967	1.87602	293	5.68017	0	4.20971
144	2010	0.399	63.087	4.14451	17.177	35762	10.4846	0.0351495	0.0994719	0.00236873	60.18	430.165	6.06417	1.38251	141	4.94876	0	0
144	2011	0.091	68.575	4.22793	17.8754	41198	10.6261	0.04225	0.109851	0.00134012	61.29	431.025	6.06617	1.40419	208	5.33754	0	4.14451
144	2012	0.064	68.611	4.22845	17.8798	45316	10.7214	0.0421912	0.115766	0.00094982	59.98	432.528	6.06965	1.52553	287	5.65948	0	4.22793
144	2013	0.075	68.495	4.22676	17.8655	45387	10.723	0.0438294	0.118879	0.00252343	57.74	437.254	6.08051	1.69267	368	5.90808	0	4.22845
144	2014	0.133	68.378	4.22505	17.8511	49417	10.808	0.0450764	0.125736	0.00372226	51.07	442.57	6.0926	1.84028	417	6.03309	0	4.22676
144	2015	0.092	68.262	4.22335	17.8367	51692	10.8531	0.0458501	0.137721	0.00365655	48.86	447.952	6.10469	1.96558	465	6.14204	0	4.22505
144	2016	0.095	68.026	4.21989	17.8075	56410	10.9404	0.0467379	0.135314	0.00389723	46.89	451.693	6.113	2.09268	431	6.06611	0	4.22335
144	2017	0.078	67.791	4.21643	17.7783	62982.2	11.0506	0.0424706	0.128049	0.00242461	46.5704	454.253	6.11865	2.04953	455	6.1203	0	4.21989
144	2018	0.058	69.865	4.24656	18.0333	67707	11.1229	0.0419348	0.128743	0.00390829	44.55	455.894	6.12226	2.13252	800	6.68461	0	4.21643
144	2019	0.055	71.94	4.27583	18.2828	72912	11.197	0.0398458	0.1295	0.00281889	46.29	460.488	6.13229	2.18473	785	6.66568	0	4.24656
144	2020	0.058	71.94	4.27583	18.2828	72872	11.1965	0.0416204	0.134357	0.00152091	45.09	463.317	6.13841	2.32775	1013	6.92067	0	4.27583
144	2021	0.061	71.94	4.27583	18.2828	77154	11.2536	0.0433949	0.134107	0.00022294	43.68	463.967	6.13981	2.33258	851	6.74641	0	4.27583
145	2010	0.26	64.505	4.16674	17.3618	26730	10.1935	0.0084642	0.113355	0.00363954	66.33	620.572	6.43064	1.42503	81	4.39445	0	0
145	2011	0.066	69.827	4.24602	18.0287	30227	10.3165	0.0133856	0.117992	0.00158479	65.59	622.217	6.43329	1.36122	83	4.41884	0	4.16674
145	2012	0.057	69.862	4.24652	18.0329	30380	10.3215	0.0157657	0.14016	0.00161891	60.89	623.621	6.43554	1.59938	79	4.36945	0	4.24602
145	2013	0.085	69.431	4.24033	17.9804	28938	10.2729	0.0180273	0.145521	0.00304383	58.23	614.879	6.42142	1.75148	75	4.31749	0	4.24652
145	2014	0.172	69.001	4.23412	17.9278	33014	10.4047	0.0136925	0.147532	0.00328407	53.72	620.401	6.43037	1.86763	129	4.85981	0	4.24033
145	2015	0.1	68.57	4.22786	17.8748	33984	10.4336	0.0148366	0.152082	0.00273136	52.19	617.863	6.42627	2.00245	118	4.77068	0	4.23412
145	2016	0.075	68.87	4.23222	17.9117	36708	10.5107	0.0157296	0.151035	0.00469412	49.04	620.401	6.43037	2.11872	143	4.96284	0	4.22786
145	2017	0.081	69.17	4.23657	17.9485	39961.2	10.5957	0.0149215	0.159218	0.00363396	48.7532	620.401	6.43037	2.14003	166	5.11199	0	4.23222
145	2018	0.054	69.101	4.23557	17.94	42587	10.6593	0.0142255	0.169796	0.00429244	47.74	622.938	6.43445	2.18479	277	5.62402	0	4.23657
145	2019	0.045	69.031	4.23456	17.9315	47201	10.7622	0.0146773	0.171114	0.00506225	46.04	629.282	6.44458	2.16018	264	5.57595	0	4.23557
145	2020	0.043	69.031	4.23456	17.9315	49379	10.8073	0.0154449	0.166145	0.00339259	45.11	632.822	6.45019	2.3164	336	5.81711	0	4.23456
145	2021	0.041	69.031	4.23456	17.9315	53992	10.8966	0.0162126	0.152675	0.00172293	44.88	630.297	6.44619	2.33639	372	5.91889	0	4.23456
146	2010	0.208	65.479	4.18173	17.4869	25330	10.1397	0.0079196	0.106913	0.00311782	61.52	703.346	6.55585	1.24322	50	3.91202	0	0
146	2011	0.079	69.527	4.24172	17.9921	28806	10.2683	0.00668687	0.117411	0.00158006	58.75	700.49	6.55178	1.20854	72	4.27667	0	4.18173
146	2012	0.061	66.974	4.2043	17.6762	30624	10.3295	0.0127197	0.130711	0.00227058	57.49	691.376	6.53868	1.30483	61	4.11087	0	4.24172
146	2013	0.075	67.478	4.2118	17.7393	27968	10.2388	0.013999	0.128756	0.00251353	57.08	711.371	6.56719	1.38849	95	4.55388	0	4.2043
146	2014	0.203	67.981	4.21923	17.8019	35210	10.4691	0.0146863	0.130751	0.00347947	52.36	712.731	6.5691	1.49166	80	4.38203	0	4.2118
146	2015	0.099	68.485	4.22661	17.8643	36828	10.514	0.0162115	0.145167	0.00305862	50.55	715.452	6.57291	1.59577	91	4.51086	0	4.21923
146	2016	0.133	68.429	4.2258	17.8574	39603	10.5867	0.0163864	0.143722	0.00344658	47.84	717.768	6.57615	1.65398	116	4.75359	0	4.22661
146	2017	0.127	68.372	4.22496	17.8503	43846.1	10.6884	0.0150701	0.14072	0.00522876	48.1774	721.831	6.58179	1.67741	135	4.90527	0	4.2258
146	2018	0.076	67.826	4.21695	17.7826	46450	10.7461	0.0145782	0.168642	0.00450254	46.15	727.248	6.58927	1.74026	220	5.39363	0	4.22496
146	2019	0.078	67.28	4.20886	17.7145	43003	10.669	0.017076	0.184456	0.00458987	44.79	735.374	6.60038	2.05855	307	5.72685	0	4.21695
146	2020	0.086	67.28	4.20886	17.7145	42185	10.6498	0.0175415	0.187404	0.00278697	43.83	741.644	6.60887	2.27044	350	5.85793	0	4.20886
146	2021	0.094	67.28	4.20886	17.7145	44443	10.702	0.0180069	0.187934	0.00098407	43.74	734.426	6.59909	2.4277	354	5.8693	0	4.20886
147	2010	0.087	64.579	4.16789	17.3713	28531	10.2587	0.0354645	0.137791	0.00347567	70.37	720.44	6.57986	1.07975	17	2.83321	0	0
147	2011	0.027	65.689	4.18493	17.5136	31763	10.3661	0.04633	0.148339	0.00406561	70.74	724.06	6.58488	1.17617	29	3.3673	0	4.16789
147	2012	0.022	66.511	4.19737	17.6179	34456	10.4474	0.0509008	0.152984	0.00321888	70.47	727.773	6.58999	1.28845	22	3.09104	0	4.18493
147	2013	0.029	66.947	4.2039	17.6728	37477	10.5315	0.0555321	0.139716	0.00347364	71.73	710.357	6.56577	1.31096	35	3.55535	0	4.19737
147	2014	0.055	67.382	4.21038	17.7273	42550	10.6584	0.0601361	0.137875	0.0062812	67.37	701.192	6.55278	1.34278	37	3.61092	0	4.2039
147	2015	0.035	67.818	4.21683	17.7816	44778	10.7095	0.0669226	0.160246	0.00377049	65.28	705.775	6.5593	1.42401	39	3.66356	0	4.21038
147	2016	0.042	67.951	4.21879	17.7982	47940	10.7777	0.0700506	0.150041	0.00372192	65.21	701.192	6.55278	1.46574	41	3.71357	0	4.21683
147	2017	0.035	68.085	4.22076	17.8148	51167.7	10.8429	0.066681	0.147895	0.00333382	53.2997	701.192	6.55278	1.49306	47	3.85015	0	4.21879
147	2018	0.019	68.469	4.22638	17.8623	53063	10.8792	0.0648057	0.1515	0.00498796	63.31	701.192	6.55278	1.48477	111	4.70953	0	4.22076
147	2019	0.016	68.854	4.23199	17.9097	60672	11.0132	0.0612509	0.149448	0.00586888	59.98	714.94	6.5722	1.42041	108	4.68213	0	4.22638
147	2020	0.019	68.854	4.23199	17.9097	62736	11.0467	0.0658738	0.159169	0.00468425	56.47	718.79	6.57757	1.59242	119	4.77912	0	4.23199
147	2021	0.022	68.854	4.23199	17.9097	67809	11.1245	0.0704967	0.157601	0.00349961	57.84	720.44	6.57986	1.72071	133	4.89035	0	4.23199
148	2010	0.147	65.949	4.18888	17.5467	21196	9.96157	0.0187177	0.132944	0.00345901	57.69	667.797	6.50398	1.56543	86	4.45435	0	0
148	2011	0.062	69.598	4.24274	18.0008	26198	10.1734	0.0230077	0.135169	0.00267738	59.13	661.763	6.49491	1.43837	116	4.75359	0	4.18888
148	2012	0.05	67.935	4.21855	17.7962	28598	10.2611	0.0247859	0.149097	0.00157159	57.15	662.827	6.49651	1.44779	89	4.48864	0	4.24274
148	2013	0.064	67.57	4.21316	17.7508	28258	10.2491	0.0259529	0.151612	0.00247239	56.59	698.082	6.54834	1.56673	126	4.83628	0	4.21855
148	2014	0.15	67.206	4.20776	17.7053	33699	10.4252	0.0278598	0.145728	0.00327493	56.6	698.131	6.54841	1.60247	182	5.20401	0	4.21316
148	2015	0.092	66.841	4.20232	17.6595	34340	10.4441	0.0299817	0.157441	0.00178253	49.76	703.9	6.55664	1.71566	318	5.76205	0	4.20776
148	2016	0.094	67.024	4.20505	17.6824	37805	10.5402	0.0313541	0.150307	0.00466589	49.56	710.824	6.56642	1.6913	288	5.66296	0	4.20232
148	2017	0.103	67.207	4.20778	17.7054	40961.8	10.6204	0.0311416	0.15619	0.00303424	48.6381	747.799	6.61713	1.71563	385	5.95324	0	4.20505
148	2018	0.057	69.567	4.24229	17.997	43700	10.6851	0.197828	0.159849	0.00502224	47.85	751.417	6.62196	1.7948	698	6.54822	0	4.20778
148	2019	0.054	71.928	4.27567	18.2813	50277	10.8253	0.0287382	0.160027	0.00493556	45.87	753.829	6.62517	1.76313	684	6.52796	0	4.24229
148	2020	0.066	71.928	4.27567	18.2813	48229	10.7837	0.0301712	0.156948	0.00617111	44.86	754.445	6.62598	1.9914	1066	6.97167	0	4.27567
148	2021	0.078	71.928	4.27567	18.2813	51637	10.852	0.0316042	0.148969	0.00740665	44.6	744.301	6.61245	2.09334	887	6.78784	0	4.27567
149	2010	0.247	62.971	4.14267	17.1618	35767	10.4848	0.0156653	0.0975577	0.0031288	68.65	870.302	6.76884	1.00513	90	4.49981	0	0
149	2011	0.051	67.574	4.21322	17.7512	40809	10.6167	0.0218336	0.100371	0.00211039	68.89	866.372	6.76431	1.01316	106	4.66344	0	4.14267
149	2012	0.051	68.871	4.23224	17.9118	44029	10.6926	0.0244155	0.106985	0.00246272	67.46	864.652	6.76233	1.08604	131	4.8752	0	4.21322
149	2013	0.062	68.756	4.23056	17.8977	46396	10.745	0.0240062	0.107265	0.00360144	67.42	854.827	6.7509	1.12742	148	4.99721	0	4.23224
149	2014	0.125	68.642	4.2289	17.8836	52421	10.8671	0.0242639	0.104364	0.00367353	61.8	859.74	6.75663	1.14856	149	5.00395	0	4.23056
149	2015	0.083	68.527	4.22723	17.8695	54590	10.9076	0.0254607	0.112309	0.00182937	59.76	859.74	6.75663	1.24011	172	5.14749	0	4.2289
149	2016	0.096	67.503	4.21217	17.7424	59183	10.9884	0.0262299	0.103968	0.00456684	59.28	862.196	6.75948	1.29678	249	5.51745	0	4.22723
149	2017	0.087	66.479	4.19689	17.6138	64173	11.0693	0.0245162	0.105059	0.00469862	58.4413	859.74	6.75663	1.31645	229	5.43372	0	4.21217
149	2018	0.045	67.74	4.21568	17.7719	66328	11.1024	0.0238408	0.113415	0.00584951	56.58	857.283	6.75377	1.34354	383	5.94803	0	4.19689
149	2019	0.043	69.002	4.23414	17.9279	76827	11.2493	0.0220907	0.113774	0.00300655	53.61	862.196	6.75948	1.28561	427	6.05678	0	4.21568
149	2020	0.048	69.002	4.23414	17.9279	60384	11.0085	0.0309099	0.151266	0.00454122	42	865.709	6.76355	1.90041	533	6.27852	0	4.23414
149	2021	0.053	69.002	4.23414	17.9279	60705	11.0138	0.0397291	0.211377	0.00607589	40.1	865.488	6.76329	2.00119	399	5.98896	0	4.23414
150	2010	0.122	64.93	4.17331	17.4165	21787	9.98907	0.00785813	0.116197	0.00225702	66.46	870.406	6.76896	1.32124	48	3.8712	0	0
150	2011	0.026	71.013	4.26286	18.172	25066	10.1293	0.0113349	0.132002	0.00199033	65	860.735	6.75779	1.04588	68	4.21951	0	4.17331
150	2012	0.027	68.57	4.22786	17.8748	27654	10.2275	0.0204109	0.152229	0.00180261	65.12	869.826	6.76829	1.15286	55	4.00733	0	4.26286
150	2013	0.033	68.47	4.2264	17.8624	27110	10.2077	0.0213542	0.153798	0.00181598	66.18	894.584	6.79636	1.19466	83	4.41884	0	4.22786
150	2014	0.064	68.369	4.22492	17.8499	34895	10.4601	0.0238718	0.14514	0.00284532	57.89	888.252	6.78926	1.2129	69	4.23411	0	4.2264
150	2015	0.045	68.269	4.22346	17.8376	36842	10.5144	0.0269816	0.164611	0.00360438	56.55	895.415	6.79729	1.28631	89	4.48864	0	4.22492
150	2016	0.039	68.524	4.22718	17.8691	40059	10.5981	0.0290078	0.15289	0.00314822	54.76	900.191	6.80261	1.36177	84	4.43082	0	4.22346
150	2017	0.03	68.778	4.23088	17.9004	43638.3	10.6837	0.0273595	0.164103	0.00280146	64.9006	902.579	6.80526	1.42324	113	4.72739	0	4.22718
150	2018	0.015	68.856	4.23202	17.91	45644	10.7286	0.0265541	0.187409	0.00258398	50.62	895.415	6.79729	1.5404	151	5.01728	0	4.23088
150	2019	0.014	68.933	4.23314	17.9194	43810	10.6876	0.0301208	0.221673	0.00222025	36.11	893.028	6.79462	1.83433	148	4.99721	0	4.23202
150	2020	0.019	68.933	4.23314	17.9194	43908	10.6899	0.0305923	0.216075	0.00336	35.33	901.027	6.80354	2.0067	249	5.51745	0	4.23314
150	2021	0.024	68.933	4.23314	17.9194	46989	10.7577	0.0310637	0.204961	0.00449975	37.42	893.983	6.79569	2.08846	238	5.47227	0	4.23314
151	2010	0.047	65.481	4.18176	17.4871	30536	10.3267	0.0109408	0.0890505	0.00379545	68.51	862.69	6.76006	1.0436	61	4.11087	0	0
151	2011	0.034	68.668	4.22928	17.8868	36924	10.5166	0.014595	0.0946063	0.00190906	67.87	859.888	6.7568	1.0506	98	4.58497	0	4.18176
151	2012	0.027	67.723	4.21543	17.7698	39947	10.5953	0.0161749	0.103946	0.00184264	67.02	859.888	6.7568	1.18809	97	4.57471	0	4.22928
151	2013	0.034	67.486	4.21192	17.7403	37626	10.5355	0.0175195	0.106425	0.00454339	66.83	858.687	6.7554	1.28345	149	5.00395	0	4.21543
151	2014	0.063	67.248	4.20839	17.7105	48471	10.7887	0.0175773	0.105966	0.00434584	60.76	861.619	6.75881	1.29332	168	5.12396	0	4.21192
151	2015	0.05	67.011	4.20486	17.6808	50162	10.823	0.019533	0.114942	0.00266889	59	856.514	6.75287	1.42326	231	5.44242	0	4.20839
151	2016	0.063	67.176	4.20732	17.7015	54522	10.9064	0.0201	0.111477	0.00525046	58.82	858.515	6.7552	1.45588	303	5.71373	0	4.20486
151	2017	0.048	67.341	4.20977	17.7222	59911.3	11.0006	0.0187338	0.108788	0.00411698	59.0819	860.516	6.75753	1.4386	387	5.95842	0	4.20732
151	2018	0.035	69.642	4.24337	18.0062	63996	11.0666	0.0177364	0.112603	0.00338655	57.76	872.524	6.77139	1.4374	618	6.42649	0	4.20977
151	2019	0.035	71.944	4.27589	18.2832	63996	11.0666	0.0192907	0.107433	0.00379018	57.75	872.524	6.77139	1.59298	530	6.27288	0	4.24337
151	2020	0.037	71.944	4.27589	18.2832	78875	11.2756	0.0168893	0.105533	0.00218011	52.74	877.006	6.77651	1.45173	577	6.35784	0	4.27589
151	2021	0.039	71.944	4.27589	18.2832	83457	11.3321	0.014488	0.100013	0.00057005	52.34	876.926	6.77642	1.47614	486	6.18621	0	4.27589
152	2010	0.077	63.673	4.15376	17.2537	26974	10.2026	0.0321467	0.102817	0.00158793	69.74	946.508	6.85278	1.00241	11	2.3979	0	0
152	2011	0.018	68.054	4.2203	17.8109	29487	10.2917	0.0367671	0.116376	0.00185357	69.14	947.251	6.85356	1.03077	10	2.30259	0	4.15376
152	2012	0.014	68.411	4.22553	17.8551	31211	10.3485	0.0491507	0.140134	0.00133178	68.49	950.223	6.8567	1.13492	10	2.30259	0	4.2203
152	2013	0.016	68.264	4.22338	17.837	31443	10.3559	0.0506082	0.146882	0.00159299	67.8	910.104	6.81356	1.19704	31	3.43399	0	4.22553
152	2014	0.027	68.118	4.22124	17.8189	36671	10.5097	0.0514948	0.144435	0.00245399	63.71	898.96	6.80124	1.2472	22	3.09104	0	4.22338
152	2015	0.013	67.971	4.21908	17.8006	37987	10.545	0.0536828	0.165082	0.00227273	62.92	895.245	6.7971	1.36002	30	3.4012	0	4.22124
152	2016	0.018	67.342	4.20978	17.7223	41138	10.6247	0.0552736	0.165765	0.00362214	62.35	913.259	6.81702	1.54657	62	4.12713	0	4.21908
152	2017	0.02	66.713	4.2004	17.6434	44086.3	10.6939	0.0427661	0.150295	0.00619664	61.264	909.438	6.81283	1.55727	59	4.07754	0	4.20978
152	2018	0.011	68.475	4.22647	17.863	46530	10.7479	0.0448693	0.148837	0.0052098	59.94	909.438	6.81283	1.60065	105	4.65396	0	4.2004
152	2019	0.009	70.236	4.25186	18.0783	59190	10.9885	0.0427899	0.138827	0.00310293	46.26	909.438	6.81283	1.37679	125	4.82831	0	4.22647
152	2020	0.008	70.236	4.25186	18.0783	66239	11.101	0.049272	0.148032	0.00256739	42.82	906.343	6.80942	1.602	197	5.2832	0	4.25186
152	2021	0.007	70.236	4.25186	18.0783	72760	11.1949	0.0557542	0.145734	0.00203186	43.06	906.381	6.80946	1.57441	145	4.97673	0	4.25186
153	2010	0.204	64.171	4.16155	17.3185	39176	10.5758	0.0308501	0.108936	0.00227015	68.52	212.831	5.3605	1.16459	41	3.71357	0	0
153	2011	0.059	68.942	4.23327	17.9205	46049	10.7375	0.0395815	0.115108	0.00183337	68.81	213.51	5.36368	1.0373	34	3.52636	0	4.16155
153	2012	0.049	68.114	4.22118	17.8184	50408	10.8279	0.041813	0.121639	0.00111815	67.99	212.652	5.35966	1.14645	39	3.66356	0	4.23327
153	2013	0.063	67.87	4.21759	17.7881	52515	10.8689	0.0451245	0.127893	0.00310302	65.9	206.155	5.32863	1.24504	52	3.95124	0	4.22118
153	2014	0.122	67.626	4.21399	17.7577	55259	10.9198	0.0473959	0.133571	0.00228595	62.52	204.84	5.32223	1.2333	49	3.89182	0	4.21759
153	2015	0.071	67.382	4.21038	17.7273	55681	10.9274	0.0501926	0.138152	0.0027927	58.18	201.181	5.30421	1.36635	59	4.07754	0	4.21399
153	2016	0.076	67.176	4.20732	17.7015	58894	10.9835	0.0532521	0.1409	0.00522876	56.49	197.999	5.28826	1.39106	58	4.06044	0	4.21038
153	2017	0.041	66.969	4.20423	17.6756	63977	11.0663	0.0503351	0.14685	0.0018479	56.5454	195.608	5.27611	1.39008	59	4.07754	0	4.20732
153	2018	0.029	67.556	4.21296	17.749	67294	11.1168	0.0482572	0.159619	0.00283688	55.06	193.731	5.26647	1.36441	75	4.31749	0	4.20423
153	2019	0.019	68.143	4.22161	17.822	63473	11.0584	0.0553715	0.189948	0.00299957	48.82	192.473	5.25996	1.65251	92	4.52179	0	4.21296
153	2020	0.018	68.143	4.22161	17.822	71541	11.178	0.0587956	0.186808	0.00286362	47.35	193.921	5.26745	1.67542	148	4.99721	0	4.22161
153	2021	0.017	68.143	4.22161	17.822	77574	11.259	0.0622198	0.173661	0.00272767	47.32	194.169	5.26873	1.64143	137	4.91998	0	4.22161
154	2010	0.121	65.981	4.18937	17.5508	19145	9.8598	0.00696962	0.126505	0.0015361	52.07	387.491	5.95969	1.24249	60	4.09434	0	0
154	2011	0.049	68.796	4.23115	17.9026	21590	9.97999	0.011428	0.140601	0.00216949	52.98	382.097	5.94567	1.24781	83	4.41884	0	4.18937
154	2012	0.038	68.858	4.23205	17.9102	23086	10.047	0.0112462	0.165143	0.00296694	52.16	382.851	5.94765	1.37479	72	4.27667	0	4.23115
154	2013	0.045	68.255	4.22325	17.8359	21343	9.96848	0.0124864	0.171406	0.00447033	50.6	384.398	5.95168	1.52164	119	4.77912	0	4.23205
154	2014	0.092	67.652	4.21438	17.761	26651	10.1906	0.0144971	0.168698	0.00520208	46.5	382.134	5.94577	1.61061	135	4.90527	0	4.22325
154	2015	0.053	67.049	4.20542	17.6856	28653	10.263	0.0134831	0.179933	0.00345495	44.26	379.871	5.93983	1.67275	181	5.1985	0	4.21438
154	2016	0.047	67.164	4.20714	17.7	31010	10.3421	0.0139076	0.176176	0.00526118	43.8	377.608	5.93386	1.71422	274	5.61313	0	4.20542
154	2017	0.049	67.279	4.20885	17.7144	33255.3	10.412	0.0121697	0.174591	0.00285501	43.0876	374.967	5.92684	1.75927	236	5.46383	0	4.20714
154	2018	0.034	69.174	4.23663	17.949	35519	10.4778	0.0116256	0.181859	0.00335237	41.36	371.572	5.91774	1.80625	396	5.98141	0	4.20885
154	2019	0.032	71.069	4.26365	18.1787	38064	10.547	0.0125063	0.185094	0.00302156	33.23	368.177	5.90856	1.91144	422	6.04501	0	4.23663
154	2020	0.038	71.069	4.26365	18.1787	40315	10.6045	0.012089	0.18964	0.00125261	32.12	366.491	5.90397	2.11467	527	6.2672	0	4.26365
154	2021	0.044	71.069	4.26365	18.1787	44673	10.7071	0.0116717	0.181144	0.00328912	31.6	363.235	5.89505	2.0984	475	6.16331	0	4.26365
155	2010	0.077	66.076	4.19081	17.5629	15085	9.62146	0.00614634	0.157355	0.00242021	46.52	687.033	6.53238	1.37126	38	3.63759	0	0
155	2011	0.038	70.395	4.25412	18.0976	17779	9.78577	0.00829532	0.175055	0.00247777	47.61	687.967	6.53374	1.2888	72	4.27667	0	4.19081
155	2012	0.039	67.862	4.21748	17.7871	19029	9.85372	0.0111118	0.204908	0.00090311	46.75	684.043	6.52802	1.47055	32	3.46574	0	4.25412
155	2013	0.05	67.409	4.21078	17.7307	16312	9.69966	0.0111321	0.204675	0.00233827	46.81	703.475	6.55603	1.55538	75	4.31749	0	4.21748
155	2014	0.067	66.956	4.20404	17.6739	23359	10.0587	0.0111799	0.207406	0.00322716	43.33	710.015	6.56529	1.62995	63	4.14313	0	4.21078
155	2015	0.045	66.503	4.19725	17.6169	24940	10.1242	0.011461	0.210634	0.00412337	41.79	715.62	6.57315	1.71939	81	4.39445	0	4.20404
155	2016	0.061	66.689	4.20004	17.6403	27332	10.2158	0.0121045	0.212368	0.00429482	41.42	606.68	6.408	1.79763	76	4.33073	0	4.19725
155	2017	0.055	66.875	4.20283	17.6637	30116.7	10.3128	0.0111916	0.210916	0.0013637	42.4217	725.897	6.58741	1.87575	133	4.89035	0	4.20004
155	2018	0.039	68.653	4.22906	17.885	32673	10.3943	0.0106569	0.210364	0.00179533	41.34	728.7	6.59126	1.90143	198	5.28827	0	4.20283
155	2019	0.04	70.431	4.25463	18.1019	39719	10.5896	0.00997877	0.18651	0.00233251	41	729.634	6.59254	1.79858	194	5.26786	0	4.22906
155	2020	0.044	70.431	4.25463	18.1019	37443	10.5306	0.0106842	0.191971	0.0016176	37.83	730.568	6.59382	2.01913	318	5.76205	0	4.25463
155	2021	0.048	70.431	4.25463	18.1019	39428	10.5822	0.0113897	0.189931	0.00090269	37.37	721.506	6.58134	2.08851	265	5.57973	0	4.25463
156	2010	0.093	65.111	4.17609	17.4398	16936	9.7372	0.0103505	0.159145	0.00443328	42.21	325.265	5.78464	1.6842	15	2.70805	0	0
156	2011	0.023	72.029	4.27707	18.2933	20603	9.93319	0.014725	0.177154	0.00324627	41.63	325.622	5.78574	1.50931	33	3.49651	0	4.17609
156	2012	0.016	70.844	4.26048	18.1517	22347	10.0144	0.0157939	0.198316	0.00387597	39.96	341.089	5.83214	1.48659	21	3.04452	0	4.27707
156	2013	0.02	69.933	4.24754	18.0416	18386	9.81934	0.0165437	0.192822	0.00287922	40.45	339.985	5.8289	1.73262	45	3.80666	0	4.26048
156	2014	0.043	69.021	4.23441	17.9302	27490	10.2216	0.0167162	0.190842	0.0044596	41.54	341.632	5.83374	1.82247	31	3.43399	0	4.24754
156	2015	0.024	68.11	4.22112	17.8179	30157	10.3142	0.0155592	0.199608	0.00446553	40.18	340.661	5.83089	1.9525	39	3.66356	0	4.23441
156	2016	0.031	65.88	4.18783	17.538	31733	10.3651	0.0170849	0.198678	0.00465797	39.55	342.982	5.83768	2.02916	78	4.35671	0	4.22112
156	2017	0.045	63.649	4.15338	17.2506	34025	10.4349	0.0164399	0.203254	0.00427179	39.0278	341.171	5.83239	2.10854	71	4.26268	0	4.18783
156	2018	0.022	65.096	4.17586	17.4378	36941	10.5171	0.0153585	0.218927	0.00343832	37.59	342.255	5.83556	2.0611	130	4.86753	0	4.15338
156	2019	0.02	66.543	4.19785	17.6219	42641	10.6606	0.0143773	0.218972	0.0027114	36.58	341.716	5.83398	1.95475	140	4.94164	0	4.17586
156	2020	0.02	66.543	4.19785	17.6219	44922	10.7127	0.0152315	0.217742	0.00187383	35.61	329.7	5.79818	2.12328	275	5.61677	0	4.19785
156	2021	0.02	66.543	4.19785	17.6219	49119	10.802	0.0160856	0.204248	0.00103625	34.75	327.025	5.79004	2.14991	198	5.28827	0	4.19785
157	2010	0.035	63.607	4.15272	17.2451	12944	9.46839	0.00868741	0.157696	0.00203447	45.42	747.346	6.61653	1.37675	15	2.70805	0	0
157	2011	0.031	68.477	4.2265	17.8633	15734	9.66358	0.0132995	0.173951	0.00111557	46.45	748.432	6.61798	1.21162	20	2.99573	0	4.15272
157	2012	0.031	68.225	4.22281	17.8321	17734	9.78324	0.0145679	0.205471	0.0013482	47.59	736.301	6.60164	1.29671	20	2.99573	0	4.2265
157	2013	0.039	68.201	4.22246	17.8292	15832	9.66979	0.0153016	0.197815	0.00161573	49.91	759.134	6.63218	1.31758	34	3.52636	0	4.22281
157	2014	0.081	68.177	4.22211	17.8262	22651	10.028	0.0138423	0.19202	0.00300472	51.52	763.314	6.63767	1.35514	25	3.21888	0	4.22246
157	2015	0.048	68.153	4.22175	17.8232	23728	10.0744	0.0146201	0.207563	0.00278869	45.92	767.494	6.64313	1.44896	55	4.00733	0	4.22211
157	2016	0.037	68.434	4.22587	17.858	25682	10.1535	0.0151597	0.210047	0.00302304	45.95	770.839	6.64748	1.48999	54	3.98898	0	4.22175
157	2017	0.023	68.714	4.22995	17.8925	27978.3	10.2392	0.0147012	0.208699	0.00249868	45.7527	768.33	6.64422	1.53904	71	4.26268	0	4.22587
157	2018	0.012	67.034	4.2052	17.6837	30817	10.3358	0.0138376	0.230219	0.00236189	45.13	759.97	6.63328	1.59166	121	4.79579	0	4.22995
157	2019	0.01	65.353	4.1798	17.4708	36891	10.5157	0.0126416	0.207237	0.00275609	43.97	754.118	6.62555	1.53604	143	4.96284	0	4.2052
157	2020	0.016	65.353	4.1798	17.4708	36214	10.4972	0.0133117	0.211046	0.00213415	41.11	754.009	6.6254	1.72093	263	5.57215	0	4.1798
157	2021	0.022	65.353	4.1798	17.4708	38761	10.5652	0.0139818	0.206748	0.00151221	40.53	740.156	6.60686	1.82405	256	5.54518	0	4.1798
158	2010	0.087	66.743	4.20085	17.6471	14117	9.55513	0.00806266	0.163516	0.00308733	41.88	479.082	6.17187	1.59716	22	3.09104	0	0
158	2011	0.032	73.906	4.30279	18.514	17396	9.764	0.0114687	0.17079	0.0033871	42.59	469.721	6.15214	1.37734	75	4.31749	0	4.20085
158	2012	0.028	72.733	4.2868	18.3766	19592	9.88288	0.0124178	0.195831	0.00170164	42.82	459.902	6.13101	1.5095	32	3.46574	0	4.30279
158	2013	0.036	71.923	4.2756	18.2807	17210	9.75325	0.0126874	0.199548	0.00288684	43.77	469.403	6.15146	1.60031	75	4.31749	0	4.2868
158	2014	0.072	71.112	4.26426	18.1839	24461	10.1048	0.0128544	0.205567	0.00287265	41.32	468.74	6.15005	1.72781	38	3.63759	0	4.2756
158	2015	0.043	70.302	4.2528	18.0863	27001	10.2036	0.0127284	0.212343	0.00333205	40.08	470.066	6.15287	1.85388	65	4.17439	0	4.26426
158	2016	0.045	70.712	4.25862	18.1358	28305	10.2508	0.0130891	0.209845	0.00310913	39.23	471.267	6.15542	1.90266	118	4.77068	0	4.2528
158	2017	0.025	71.121	4.26438	18.185	31102	10.345	0.0123948	0.219411	0.00313853	40.0659	471.929	6.15683	1.94824	106	4.66344	0	4.25862
158	2018	0.016	71.352	4.26763	18.2126	33770	10.4273	0.0117843	0.231255	0.00214278	39.05	469.941	6.15261	2.00023	188	5.23644	0	4.26438
158	2019	0.017	71.583	4.27086	18.2402	38943	10.5699	0.0110758	0.224633	0.0028821	40.19	466.627	6.14553	1.95294	202	5.30827	0	4.26763
158	2020	0.019	71.583	4.27086	18.2402	40710	10.6142	0.0113303	0.218833	0.00216352	38.47	464.406	6.14076	2.13419	337	5.82008	0	4.27086
158	2021	0.021	71.583	4.27086	18.2402	43977	10.6914	0.0115847	0.213587	0.00144494	38.92	458.806	6.12863	2.16748	262	5.56834	0	4.27086
159	2010	0.197	73.184	4.29298	18.4296	58961	10.9846	0.0400465	0.106909	0.00507489	45.51	1152.04	7.04929	2.60897	882	6.78219	0	0
159	2011	0.098	74.771	4.31443	18.6143	68315	11.1319	0.0359144	0.116153	0.00342249	48.12	1179.66	7.07298	3.20563	1149	7.04665	0	4.29298
159	2012	0.08	75.553	4.32483	18.7042	79482	11.2833	0.0350511	0.114227	0.00426793	48.35	1191.43	7.08291	3.08695	1229	7.11396	0	4.31443
159	2013	0.084	76.141	4.33259	18.7713	110113	11.6093	0.0359231	0.128364	0.00380483	48.57	1203.2	7.09274	3.0625	1671	7.42118	0	4.32483
159	2014	0.163	76.728	4.34027	18.8379	98000	11.4927	0.0378139	0.117206	0.00497306	47.53	1206.42	7.09541	3.052	1853	7.52456	0	4.33259
159	2015	0.104	77.316	4.3479	18.9042	104132	11.5534	0.0419375	0.126857	0.00259553	45.68	1248.85	7.12998	3.34956	2242	7.71512	0	4.34027
159	2016	0.165	75.779	4.32782	18.73	111469	11.6215	0.0475205	0.13222	0.00628594	43.88	1267.51	7.14481	3.45676	2704	7.90249	0	4.3479
159	2017	0.191	74.243	4.30734	18.5532	124560	11.7325	0.0485699	0.132023	0.00263528	43.7077	1271.18	7.1477	3.46939	3047	8.02191	0	4.32782
159	2018	0.243	75.797	4.32806	18.7321	135136	11.814	0.0487006	0.129235	0.00342211	42.96	1293.13	7.16482	3.54003	4126	8.32506	0	4.30734
159	2019	0.376	77.352	4.34837	18.9083	145545	11.8882	0.0523413	0.137895	0.0022587	36.92	1308.44	7.17659	3.60907	4366	8.3816	0	4.32806
159	2020	0.442	77.352	4.34837	18.9083	131441	11.7863	0.0468274	0.154188	0.00305297	35.59	1438.5	7.27136	4.21497	7255	8.88945	0	4.34837
159	2021	0.508	77.352	4.34837	18.9083	144000	11.8776	0.0413134	0.145541	0.00384724	35.04	1592.82	7.37326	4.089	7136	8.87291	0	4.34837
160	2010	0.117	64.626	4.16862	17.3774	28427	10.2551	0.0323702	0.148511	0.00362021	57.22	530.079	6.27303	1.5595	26	3.2581	0	0
160	2011	0.054	71.989	4.27651	18.2886	38074	10.5473	0.0227421	0.138102	0.00279297	62.37	531.236	6.27521	1.49589	39	3.66356	0	4.16862
160	2012	0.038	70.506	4.2557	18.111	42703	10.662	0.0256369	0.134484	0.00312907	61.96	532.567	6.27771	1.55671	32	3.46574	0	4.27651
160	2013	0.049	69.709	4.24433	18.0143	43589	10.6826	0.0265726	0.131487	0.00216775	61.22	533.505	6.27947	1.64291	52	3.95124	0	4.2557
160	2014	0.101	68.913	4.23284	17.917	49796	10.8157	0.0277257	0.137164	0.00626613	59.37	534.421	6.28118	1.71061	47	3.85015	0	4.24433
160	2015	0.062	68.116	4.22121	17.8186	50053	10.8208	0.00643735	0.183827	0.00765907	55.36	536.342	6.28477	1.84714	66	4.18965	0	4.23284
160	2016	0.108	68.701	4.22976	17.8909	53033	10.8787	0.0074281	0.170449	0.00783929	55.26	537.978	6.28782	1.95703	109	4.69135	0	4.22121
160	2017	0.113	69.286	4.23824	17.9627	60004	11.0022	0.00720636	0.151597	0.00693413	57.0143	539.069	6.28984	1.85464	105	4.65396	0	4.22976
160	2018	0.085	71.005	4.26275	18.171	64249	11.0705	0.00756445	0.15529	0.00259488	58.56	539.113	6.28992	1.8558	193	5.26269	0	4.23824
160	2019	0.089	72.725	4.28669	18.3757	71511	11.1776	0.00851869	0.15034	0.00272991	50.96	539.319	6.29031	1.84202	288	5.66296	0	4.26275
160	2020	0.1	72.725	4.28669	18.3757	66446	11.1041	0.00749634	0.174457	0.00174992	48.63	538.752	6.28926	2.1786	420	6.04025	0	4.28669
160	2021	0.111	72.725	4.28669	18.3757	77000	11.2516	0.006474	0.202582	0.00076993	45.34	533.341	6.27916	2.12642	343	5.83773	0	4.28669
161	2010	0.043	66.028	4.19008	17.5568	21267	9.96491	0.00576177	0.283503	0.00247448	54.57	141.083	4.94935	1.83127	34	3.52636	0	0
161	2011	0.016	72.044	4.27728	18.2951	25427	10.1436	0.00813752	0.217428	0.00502793	53.08	141.389	4.95152	1.75203	23	3.13549	0	4.19008
161	2012	0.013	72.455	4.28297	18.3438	28471	10.2566	0.00869316	0.217389	0.00403158	51.3	141.757	4.95411	1.89087	49	3.89182	0	4.27728
161	2013	0.016	71.93	4.27569	18.2815	31141	10.3463	0.00894945	0.214163	0.00431034	50.62	142.188	4.95715	2.0064	54	3.98898	0	4.28297
161	2014	0.028	71.406	4.26838	18.2191	35604	10.4802	0.00923195	0.214993	0.00559528	50.81	142.428	4.95884	2.11024	75	4.31749	0	4.27569
161	2015	0.018	70.881	4.261	18.1561	38431	10.5566	0.0114041	0.236629	0.00782373	48.93	142.779	4.9613	2.2019	60	4.09434	0	4.26838
161	2016	0.027	70.549	4.25631	18.1162	42083	10.6474	0.0128984	0.225686	0.00566367	47.69	143.961	4.96954	2.21544	76	4.33073	0	4.261
161	2017	0.02	70.218	4.2516	18.0761	47883	10.7765	0.0126501	0.209121	0.00855955	47.9906	144.427	4.97277	2.17563	94	4.54329	0	4.25631
161	2018	0.012	71.066	4.26361	18.1784	51226	10.844	0.0125164	0.200766	0.00383772	48.26	143.834	4.96866	2.15779	129	4.85981	0	4.2516
161	2019	0.01	71.914	4.27547	18.2797	59163	10.9881	0.00297941	0.202187	0.00493537	43.92	143.582	4.9669	2.0139	152	5.02388	0	4.26361
161	2020	0.01	71.914	4.27547	18.2797	58304	10.9734	0.00846021	0.239797	0.00434193	41.41	135.595	4.90968	2.3655	283	5.64545	0	4.27547
161	2021	0.01	71.914	4.27547	18.2797	67000	11.1124	0.013941	0.236375	0.00374848	38.72	133.449	4.89372	2.25709	186	5.22575	0	4.27547
162	2010	0.138	67.638	4.21417	17.7592	38181	10.5501	0.00903522	0.126173	0.00343938	57.53	192.548	5.26035	1.70934	92	4.52179	0	0
162	2011	0.077	75.104	4.31887	18.6527	52673	10.8719	0.00558778	0.111222	0.00212057	60.51	192.966	5.26252	1.375	160	5.07517	0	4.21417
162	2012	0.07	74.073	4.30505	18.5335	61517	11.0271	0.00575572	0.117833	0.00154278	60.31	193.905	5.26737	1.37554	101	4.61512	0	4.31887
162	2013	0.081	73.451	4.29662	18.4609	70452	11.1627	0.00593416	0.128049	0.00118064	60.1	194.38	5.26981	1.45312	207	5.33272	0	4.30505
162	2014	0.123	72.828	4.2881	18.3878	76369	11.2433	0.00610924	0.141376	0.00340768	59.31	194.674	5.27132	1.45289	205	5.32301	0	4.29662
162	2015	0.117	72.206	4.27952	18.3143	82360	11.3189	0.00652319	0.158807	0.00464266	58.69	193.829	5.26698	1.4641	317	5.7589	0	4.2881
162	2016	0.095	71.528	4.27009	18.2337	89978	11.4073	0.00701036	0.143413	0.00319574	57.23	195.883	5.27752	1.47827	430	6.06379	0	4.27952
162	2017	0.114	70.849	4.26055	18.1523	93394	11.4446	0.00448711	0.128029	0.00615385	53.8628	196.149	5.27887	1.61754	563	6.33328	0	4.27009
162	2018	0.078	71.861	4.27473	18.2734	98269	11.4955	0.00450953	0.123907	0.00548761	52.46	196.163	5.27895	1.6721	962	6.86901	0	4.26055
162	2019	0.093	72.872	4.2887	18.393	107830	11.5883	0.00466874	0.13383	0.00570633	46.05	194.908	5.27253	1.65627	843	6.73697	0	4.27473
162	2020	0.111	72.872	4.2887	18.393	104807	11.5599	0.00357043	0.138355	0.00503497	42.9	189.242	5.24302	1.95937	1067	6.97261	0	4.2887
162	2021	0.129	72.872	4.2887	18.393	125000	11.7361	0.00247212	0.115912	0.0043636	41.87	184.178	5.2159	1.86699	793	6.67582	0	4.2887
163	2010	0.07	63.998	4.15885	17.2961	37943	10.5438	0.0212355	0.10881	0.00427543	58.53	657.581	6.48857	1.02727	5	1.60944	0	0
163	2011	0.025	70.083	4.24968	18.0598	46756	10.7527	0.0181571	0.115491	0.00362209	59.04	658.521	6.49	0.955817	9	2.19722	0	4.15885
163	2012	0.016	70.927	4.26165	18.1617	53192	10.8817	0.0185301	0.111856	0.0033697	60.03	660.088	6.49237	1.02203	7	1.94591	0	4.24968
163	2013	0.023	69.898	4.24704	18.0373	57358	10.9571	0.0159016	0.112285	0.00394706	59.45	283.414	5.64691	1.06002	29	3.3673	0	4.26165
163	2014	0.063	68.869	4.23221	17.9116	64851	11.0798	0.0188711	0.110123	0.00501203	59.3	283.885	5.64857	1.09622	14	2.63906	0	4.24704
163	2015	0.037	67.84	4.21715	17.7844	68921	11.1407	0.0208606	0.116259	0.00547645	57.87	284.57	5.65098	1.16008	12	2.48491	0	4.23221
163	2016	0.044	68.014	4.21971	17.806	74983	11.225	0.0225515	0.125575	0.00485031	54.47	285.842	5.65544	1.21959	26	3.2581	0	4.21715
163	2017	0.046	68.188	4.22227	17.8275	84784	11.3479	0.0218044	0.128459	0.00727476	52.7011	286.656	5.65828	1.22476	37	3.61092	0	4.21971
163	2018	0.036	69.845	4.24628	18.0309	93317	11.4438	0.00253888	0.121904	0.00484541	52.09	287.416	5.66093	1.23777	40	3.68888	0	4.22227
163	2019	0.036	71.502	4.26973	18.2306	106678	11.5776	0.00266258	0.109913	0.00536673	48.27	287.916	5.66267	1.20065	52	3.95124	0	4.24628
163	2020	0.04	71.502	4.26973	18.2306	93986	11.4509	0.00230418	0.126743	0.00354676	43.28	266.677	5.58604	1.59858	131	4.8752	0	4.26973
163	2021	0.044	71.502	4.26973	18.2306	108000	11.5899	0.00194578	0.111421	0.0017268	42.69	267.189	5.58796	1.54796	111	4.70953	0	4.26973
164	2010	0.102	64.677	4.16941	17.3839	25509	10.1468	0.0151223	0.130752	0.00466169	48.37	231.674	5.44533	1.54634	21	3.04452	0	0
164	2011	0.035	69.893	4.24697	18.0367	32765	10.3971	0.0128047	0.132975	0.00356295	52.45	232.175	5.44749	1.22081	24	3.17805	0	4.16941
164	2012	0.029	71.028	4.26307	18.1738	37649	10.5361	0.0125964	0.131026	0.00408697	54.14	232.602	5.44933	1.31803	26	3.2581	0	4.24697
164	2013	0.037	70.363	4.25367	18.0937	39954	10.5955	0.0135311	0.132034	0.00340329	54.21	662.281	6.49569	1.39835	63	4.14313	0	4.26307
164	2014	0.087	69.699	4.24419	18.0131	45378	10.7228	0.0138545	0.136547	0.00307247	53.91	664.241	6.49864	1.45756	61	4.11087	0	4.25367
164	2015	0.04	69.034	4.2346	17.9318	48000	10.779	0.0152518	0.162696	0.0030896	52.55	664.68	6.49931	1.60211	53	3.97029	0	4.24419
164	2016	0.045	69.527	4.24172	17.9921	52470	10.868	0.0164332	0.162235	0.00435624	51.91	669.486	6.50651	1.66495	99	4.59512	0	4.2346
164	2017	0.047	70.02	4.24878	18.0521	33735	10.4263	0.0170137	0.160812	0.00662997	51.1144	674.749	6.51434	1.72688	145	4.97673	0	4.24172
164	2018	0.039	71.686	4.2723	18.2525	63742	11.0626	0.0164961	0.145738	0.00316885	51.08	675.251	6.51508	1.68905	218	5.3845	0	4.24878
164	2019	0.05	73.352	4.29527	18.4493	70203	11.1591	0.0167331	0.1444	0.00379914	47.27	663.972	6.49824	1.67893	232	5.44674	0	4.2723
164	2020	0.054	73.352	4.29527	18.4493	70162	11.1586	0.0158063	0.164149	0.00335827	44.54	676.316	6.51666	2.03402	390	5.96615	0	4.29527
164	2021	0.058	73.352	4.29527	18.4493	82000	11.3145	0.0148795	0.156631	0.00291739	41.4	670.238	6.50763	1.96909	353	5.86647	0	4.29527
165	2010	0.085	62.42	4.13389	17.089	16630	9.71896	0.0146175	0.166832	0.00313922	45.08	540.353	6.29222	1.6368	42	3.73767	0	0
165	2011	0.032	70.478	4.2553	18.1076	19880	9.89747	0.0135113	0.119132	0.00351597	47.35	541.515	6.29437	1.49345	31	3.43399	0	4.13389
165	2012	0.027	68.782	4.23094	17.9009	20934	9.94913	0.0135788	0.182591	0.00240421	47.83	542.435	6.29607	1.56798	46	3.82864	0	4.2553
165	2013	0.036	68.363	4.22483	17.8492	23509	10.0651	0.016858	0.183948	0.00338578	48.62	544.669	6.30018	1.66532	63	4.14313	0	4.23094
165	2014	0.066	67.945	4.2187	17.7974	27891	10.2361	0.0140842	0.186887	0.00433452	49.04	545.6	6.30189	1.77093	63	4.14313	0	4.22483
165	2015	0.039	67.526	4.21251	17.7453	29924	10.3064	0.0147465	0.199271	0.00326358	48.43	547.475	6.30532	1.9022	92	4.52179	0	4.2187
165	2016	0.065	66.311	4.19436	17.5926	32236	10.3808	0.0157007	0.225231	0.0045073	47.97	550.426	6.31069	1.96755	122	4.80402	0	4.21251
165	2017	0.057	65.097	4.17588	17.438	35525	10.478	0.0122133	0.207376	0.0068539	48.2037	551.627	6.31287	1.96655	135	4.90527	0	4.19436
165	2018	0.042	66.061	4.19058	17.5609	38900	10.5687	0.0121005	0.199967	0.00282087	48.39	552.189	6.31389	1.93476	273	5.60947	0	4.17588
165	2019	0.039	67.026	4.20508	17.6827	46772	10.753	0.0115662	0.177647	0.00367534	42.73	552.673	6.31477	1.72571	233	5.45104	0	4.19058
165	2020	0.049	67.026	4.20508	17.6827	51367	10.8468	0.0126997	0.19387	0.00313578	39.24	479.605	6.17296	2.0337	350	5.85793	0	4.20508
165	2021	0.059	67.026	4.20508	17.6827	60000	11.0021	0.0138333	0.172399	0.00259621	39.38	470.721	6.15427	1.93671	302	5.71043	0	4.20508
166	2010	0.045	64.224	4.16238	17.3254	13421	9.50458	0.0106634	0.212317	0.00422015	38.06	352.986	5.86643	1.9037	16	2.77259	0	0
166	2011	0.019	71.88	4.275	18.2756	16908	9.73554	0.00142635	0.213828	0.00349706	38.93	355.754	5.87424	1.5637	14	2.63906	0	4.16238
166	2012	0.017	70.029	4.24891	18.0532	19220	9.86371	0.00193045	0.227977	0.00211485	38.97	356.986	5.8777	1.66545	36	3.58352	0	4.275
166	2013	0.021	69.226	4.23738	17.9554	17767	9.7851	0.00313669	0.225747	0.00152983	39.12	357.559	5.8793	1.78128	37	3.61092	0	4.24891
166	2014	0.042	68.423	4.22571	17.8566	23128	10.0488	0.00365836	0.236714	0.00265152	40.17	358.739	5.88259	1.92246	51	3.93183	0	4.23738
166	2015	0.025	67.62	4.2139	17.757	25262	10.1371	0.00405902	0.253858	0.00358545	38.91	359.512	5.88475	2.08602	57	4.04305	0	4.22571
166	2016	0.03	67.131	4.20665	17.6959	27373	10.2173	0.00497546	0.262165	0.00484464	37.89	362.09	5.89189	2.22551	100	4.60517	0	4.2139
166	2017	0.03	66.642	4.19934	17.6344	30404	10.3223	0.00144919	0.236485	0.00458085	38.938	363.235	5.89505	2.31497	84	4.43082	0	4.20665
166	2018	0.025	67.579	4.2133	17.7519	32124	10.3774	0.00174279	0.237143	0.00415576	40.88	362.605	5.89331	2.41165	128	4.85203	0	4.19934
166	2019	0.027	68.517	4.22708	17.8682	36685	10.5101	0.00173517	0.230048	0.00244361	37.73	362.777	5.89379	2.35273	173	5.15329	0	4.2133
166	2020	0.027	68.517	4.22708	17.8682	35784	10.4853	0.00147954	0.274178	0.00384897	34.56	336.982	5.82003	2.84022	433	6.07074	0	4.22708
166	2021	0.027	68.517	4.22708	17.8682	43000	10.669	0.00122391	0.257876	0.00525434	31.76	331.569	5.80384	2.72338	337	5.82008	0	4.22708
167	2010	0.054	65.082	4.17565	17.436	21129	9.9584	0.0200862	0.182294	0.00350076	45.7	245.448	5.50309	1.34357	12	2.48491	0	0
167	2011	0.017	72.38	4.28193	18.3349	26448	10.1829	0.0169472	0.18844	0.00533966	47.43	245.978	5.50524	1.2417	12	2.48491	0	4.17565
167	2012	0.013	72.001	4.27668	18.29	30791	10.335	0.0175392	0.18565	0.00369357	47.27	246.686	5.50812	1.31567	8	2.07944	0	4.28193
167	2013	0.02	70.659	4.25787	18.1294	28974	10.2742	0.017522	0.179662	0.0046398	48.51	247.683	5.51215	1.39799	13	2.56495	0	4.27668
167	2014	0.034	69.317	4.23869	17.9665	38770	10.5654	0.00374588	0.184678	0.005002	49.43	248.101	5.51384	1.47786	27	3.29584	0	4.25787
167	2015	0.023	67.975	4.21914	17.8011	41234	10.627	0.00391456	0.185453	0.00642169	48.59	249.875	5.52096	1.61582	59	4.07754	0	4.23869
167	2016	0.034	68.094	4.22089	17.8159	44027	10.6926	0.00419547	0.195139	0.0100247	47.64	251.769	5.52851	1.74003	72	4.27667	0	4.21914
[truncated: 1,313 more rows]

## Sheet: Eastern region data
id	year	epi	credit	lncredit	lncredit2	pgdp	lnpgdp	fdi	gov	er	ind	pd	lnpd
1	2010	0.132	86.606	4.46137	19.9038	75943	11.2377	0.0305226	0.18159	0.00347947	24.01	1195.05	7.08595
1	2011	0.047	85.186	4.44484	19.7566	81658	11.3103	0.0280357	0.188799	0.00442534	23.09	1229.78	7.11459
1	2012	0.043	86.06	4.45504	19.8474	87475	11.3791	0.0283917	0.193712	0.00373023	22.7	1260.92	7.1396
1	2013	0.054	86.326	4.45813	19.8749	148181	11.9062	0.027072	0.19748	0.0041001	22.32	1288.65	7.16135
1	2014	0.092	86.592	4.46121	19.9024	99995	11.5129	0.0260356	0.19736	0.00545401	21.31	1322.89	7.18758
1	2015	0.051	86.858	4.46427	19.9297	106497	11.5759	0.0351718	0.231554	0.00541679	19.74	1333.25	7.19538
1	2016	0.084	88.744	4.48576	20.122	118198	11.6801	0.0337136	0.236923	0.00588312	19.26	1337.52	7.19857
1	2017	0.087	90.63	4.50679	20.3111	128994	11.7675	0.058637	0.228206	0.00632511	19.01	1305.95	7.17469
1	2018	0.06	88.857	4.48703	20.1334	140211	11.8509	0.0377814	0.225564	0.00506485	18.63	1304.76	7.17378
1	2019	0.038	87.085	4.46688	19.9531	164220	12.009	0.02772	0.209006	0.00423934	16.16	1303.57	7.17286
1	2020	0.055	87.085	4.46688	19.9531	164889	12.013	0.0269465	0.19711	0.00291424	15.83	1302.98	7.17241
1	2021	0.072	87.085	4.46688	19.9531	184000	12.1227	0.03864	0.178922	0.00158914	18.05	1302.74	7.17222
2	2010	0.365	72.553	4.28432	18.3554	72994	11.1981	0.0796149	0.201565	0.00368155	52.47	1090.04	6.99397
2	2011	0.134	79.848	4.38012	19.1855	85213	11.3529	0.0745769	0.221428	0.00360023	52.43	1125.28	7.02579
2	2012	0.113	78.31	4.36068	19.0155	93173	11.4422	0.0735159	0.237002	0.00337211	51.68	1156.33	7.05301
2	2013	0.144	77.805	4.35421	18.9591	143129	11.8715	0.0725289	0.256319	0.00286922	50.64	1183.18	7.07596
2	2014	0.3	77.299	4.34768	18.9023	105231	11.5639	0.0736919	0.271103	0.00392927	49.38	1199.13	7.08935
2	2015	0.168	76.794	4.34113	18.8454	107960	11.5895	0.0795938	0.297104	0.00445434	46.58	1207.52	7.09632
2	2016	0.263	77.43	4.34937	18.9171	115053	11.6531	0.114481	0.322329	0.00454545	42.33	1210.88	7.0991
2	2017	0.305	78.066	4.35755	18.9883	119238	11.6889	0.0386119	0.263513	0.00348095	40.94	1247.79	7.12913
2	2018	0.194	78.18	4.35901	19.001	120711	11.7012	0.0170664	0.232324	0.00405284	40.46	1223.89	7.10979
2	2019	0.183	78.294	4.36047	19.0137	90371	11.4117	0.0231431	0.249633	0.00325954	35.23	1225.66	7.11124
2	2020	0.192	78.294	4.36047	19.0137	101614	11.5289	0.0231893	0.223758	0.0031714	34.11	1227.43	7.11268
2	2021	0.201	78.294	4.36047	19.0137	114312	11.6467	0.03434	0.200716	0.00308326	37.3	1215.04	7.10254
3	2010	0.263	69.835	4.24614	18.0297	33915	10.4316	0.00485964	0.0897274	0.00313223	48.63	642.051	6.46467
3	2011	0.146	75.908	4.32952	18.7448	39919	10.5946	0.00581005	0.0988414	0.00142918	49.77	648.65	6.47489
3	2012	0.137	75.039	4.31801	18.6452	43552	10.6817	0.0118965	0.103127	0.00230273	49.79	655.351	6.48517
3	2013	0.172	74.729	4.31387	18.6095	48491	10.7891	0.0124853	0.106427	0.00497512	48.51	662.532	6.49607
3	2014	0.301	74.42	4.30972	18.5737	48970	10.799	0.0121411	0.109566	0.00473597	46.76	669.876	6.50709
3	2015	0.168	74.11	4.30555	18.5378	51043	10.8404	0.0130522	0.125425	0.00426439	45.08	675.265	6.51511
3	2016	0.27	73.572	4.29826	18.4751	55177	10.9183	0.0136821	0.125869	0.00323866	45.45	680.502	6.52283
3	2017	0.186	73.035	4.29094	18.4122	57024	10.9512	0.0152435	0.130601	0.00464474	43.94	686.516	6.53163
3	2018	0.127	73.349	4.29523	18.449	55723	10.9281	0.016318	0.184483	0.0041728	37.57	691.04	6.5382
3	2019	0.119	73.663	4.2995	18.4857	52859	10.8754	0.0193955	0.180964	0.00272628	31.53	696.063	6.54544
3	2020	0.119	73.663	4.2995	18.4857	52961	10.8773	0.0212765	0.192453	0.00356604	29.4	709.332	6.56432
3	2021	0.119	73.663	4.2995	18.4857	57925	10.9669	0.02943	0.168914	0.0044058	32.47	707.01	6.56105
4	2010	0.495	66.012	4.18984	17.5547	59389	10.9919	0.01324	0.0743839	0.00565995	58.14	551.739	6.31308
4	2011	0.246	73.645	4.29926	18.4836	71565	11.1784	0.0128314	0.0811548	0.00423972	60.08	555.043	6.31905
4	2012	0.187	72.471	4.28319	18.3457	76643	11.2469	0.0132487	0.083648	0.00317228	59.26	558.035	6.32442
4	2013	0.231	71.198	4.26546	18.1942	82831	11.3246	0.0136768	0.0812223	0.00403769	58.7	555.495	6.31986
4	2014	0.595	69.924	4.24741	18.0405	80450	11.2954	0.0138823	0.0842781	0.00364118	57.75	569.121	6.34409
4	2015	0.282	68.651	4.22904	17.8847	78398	11.2696	0.012693	0.115726	0.0035061	55.13	569.67	6.34506
4	2016	0.67	69.109	4.23568	17.941	81239	11.3052	0.0155009	0.114689	0.00348432	55.07	570.368	6.34628
4	2017	0.674	69.568	4.2423	17.9972	82972	11.3263	0.0166123	0.111989	0.00381225	55.75	571.25	6.34783
4	2018	0.551	70.062	4.24938	18.0572	87855	11.3834	0.0161814	0.118934	0.00606061	54.89	571.891	6.34895
4	2019	0.566	70.556	4.25641	18.117	86667	11.3698	0.0180608	0.115749	0.00597868	52.44	572.365	6.34978
4	2020	0.566	70.556	4.25641	18.117	93470	11.4454	0.0186074	0.128452	0.00326052	53.21	572.929	6.35076
4	2021	0.566	70.556	4.25641	18.117	106783	11.5786	0.02454	0.111948	0.00054235	55.24	571.333	6.34797
5	2010	0.084	68.264	4.22338	17.837	31182	10.3476	0.0361618	0.145884	0.00347625	39.53	383.248	5.94868
5	2011	0.054	75.88	4.32915	18.7416	35691	10.4827	0.0363325	0.157576	0.00340768	39.2	385.311	5.95405
5	2012	0.045	75.728	4.32715	18.7242	37804	10.5402	0.0347907	0.175513	0.00427838	39.29	387.283	5.95915
5	2013	0.06	73.596	4.29859	18.4779	39889	10.5939	0.0391197	0.171393	0.0052883	38.29	390.285	5.96688
5	2014	0.115	71.465	4.26921	18.2261	39282	10.5785	0.0415712	0.176632	0.00732936	37.44	392.848	5.97342
5	2015	0.613	69.333	4.23892	17.9685	40746	10.6151	0.042897	0.182573	0.0050648	35.59	392.412	5.97231
5	2016	0.106	70.356	4.25357	18.0928	73755	11.2085	0.0445188	0.181992	0.00583988	34.73	394.937	5.97873
5	2017	0.092	71.38	4.26802	18.216	48356	10.7863	0.0459906	0.175093	0.00483691	34.17	398.718	5.98825
5	2018	0.076	70.998	4.26265	18.1702	52380	10.8663	0.0448554	0.178072	0.0028536	33.14	401.718	5.99575
5	2019	0.07	70.615	4.25724	18.1241	51334	10.8461	0.051369	0.197231	0.00389809	32.89	403.268	5.9996
5	2020	0.069	70.615	4.25724	18.1241	53821	10.8934	0.0541369	0.201852	0.00320061	32.68	402.435	5.99753
5	2021	0.068	70.615	4.25724	18.1241	58774	10.9815	0.055452	0.167892	0.00250314	35.63	401.73	5.99578
6	2010	0.22	66.022	4.18999	17.556	26143	10.1713	0.0141008	0.111729	0.00240994	54.21	761.542	6.63535
6	2011	0.131	72.17	4.27902	18.3101	30270	10.3179	0.0151791	0.11783	0.00310559	54.77	765.785	6.6409
6	2012	0.096	71.829	4.27429	18.2695	32650	10.3936	0.0167023	0.125511	0.00205436	53.59	769.694	6.64599
6	2013	0.128	71.01	4.26282	18.1716	30800	10.3353	0.017878	0.119919	0.00203634	51.34	769.708	6.64601
6	2014	0.329	70.192	4.25123	18.073	32943	10.4025	0.0184563	0.131387	0.00413304	50.11	772.565	6.64972
6	2015	0.13	69.373	4.2395	17.9733	33450	10.4178	0.0162425	0.16393	0.00659938	47.16	775.834	6.65394
6	2016	0.244	68.858	4.23205	17.9102	35265	10.4706	0.0203336	0.158174	0.00546295	47.24	779.739	6.65896
6	2017	0.245	68.343	4.22454	17.8467	35567	10.4792	0.0218242	0.161859	0.00481109	47.9202	779.749	6.65897
6	2018	0.195	68.078	4.22065	17.8139	36289	10.4993	0.0213507	0.181208	0.0053827	45.1	779.794	6.65903
6	2019	0.212	67.812	4.21674	17.7809	36546	10.5063	0.0235843	0.199999	0.0043679	44.59	780.493	6.65993
6	2020	0.182	67.812	4.21674	17.7809	38623	10.5616	0.0255007	0.217026	0.00478529	43.19	780.088	6.65941
6	2021	0.152	67.812	4.21674	17.7809	43817	10.6878	0.03524	0.183168	0.00520268	46.44	776.112	6.6543
7	2010	0.2	66.815	4.20193	17.6562	17189	9.75202	0.0142333	0.142182	0.00254741	55.61	572.187	6.34947
7	2011	0.09	74.116	4.30563	18.5385	20027	9.90484	0.00072773	0.15019	0.0007984	55.52	575.525	6.35528
7	2012	0.075	73.841	4.30191	18.5065	21361	9.96932	0.00410996	0.16334	0.00138228	54.15	578.189	6.3599
7	2013	0.097	72.217	4.27968	18.3156	21030	9.9537	0.0177454	0.161535	0.00233058	52.38	580.471	6.36384
7	2014	0.226	70.593	4.25693	18.1215	22758	10.0327	0.0181269	0.178891	0.00431344	47.36	583.632	6.36927
7	2015	0.113	68.969	4.23366	17.9239	24256	10.0964	0.00775333	0.211744	0.00243744	44.97	586.697	6.37451
7	2016	0.23	67.983	4.21926	17.8021	27038	10.205	0.0182962	0.207206	0.00597163	46.86	588.748	6.378
7	2017	0.158	66.998	4.20466	17.6792	28499	10.2576	0.0194901	0.200191	0.0038583	45.5992	591.297	6.38232
7	2018	0.099	66.882	4.20293	17.6646	29210	10.2823	0.0196187	0.230075	0.00356795	40.77	593.131	6.38542
7	2019	0.062	66.767	4.20121	17.6502	28707	10.2649	0.0222997	0.259663	0.00316933	39.3	594.804	6.38823
7	2020	0.049	66.767	4.20121	17.6502	30909	10.3388	0.0241513	0.277663	0.00416017	37.41	571.745	6.34869
7	2021	0.036	66.767	4.20121	17.6502	33111	10.4076	0.0241788	0.276653	0.005151	39.51	570.088	6.34579
8	2010	0.162	66.429	4.19613	17.6075	18451	9.82287	0.0156666	0.131154	0.003427	51.6	536.273	6.28464
8	2011	0.073	72.304	4.28088	18.3259	21796	9.98948	0.011751	0.13579	0.00423266	54.63	539.345	6.29035
8	2012	0.064	71.254	4.26625	18.2009	24053	10.088	0.0127719	0.140973	0.00363322	54.98	543.129	6.29735
8	2013	0.081	70.682	4.25819	18.1322	24951	10.1247	0.0132191	0.158419	0.00435768	54.36	489.44	6.19326
8	2014	0.157	70.109	4.25005	18.0629	26501	10.1849	0.0122615	0.150762	0.00603552	51.5	517.922	6.24982
8	2015	0.077	69.537	4.24186	17.9934	29067	10.2774	0.00863408	0.171729	0.00573723	50.02	520.73	6.25523
8	2016	0.108	69.259	4.23785	17.9594	29992	10.3087	0.0134381	0.176023	0.00425351	48.37	524.431	6.26231
8	2017	0.086	68.981	4.23383	17.9253	29580	10.2949	0.0143317	0.192383	0.00559313	45.942	471.904	6.15678
8	2018	0.052	68.589	4.22813	17.8771	31057	10.3436	0.0180937	0.322537	0.00304524	42.19	421.875	6.04471
8	2019	0.052	68.197	4.2224	17.8287	31856	10.369	0.0210033	0.232688	0.00275265	34.95	423.669	6.04895
8	2020	0.077	68.197	4.2224	17.8287	34269	10.442	0.0198091	0.369011	0.00363005	33.43	416.615	6.03216
8	2021	0.102	68.197	4.2224	17.8287	40403	10.6067	0.02415	0.21251	0.00450745	36.69	414.469	6.027
9	2010	0.163	67.752	4.21585	17.7734	22517	10.022	0.00703627	0.188047	0.00230321	42.96	118.19	4.7723
9	2011	0.054	75.488	4.32397	18.6968	25649	10.1523	0.0107863	0.206967	0.00245923	44.2	118.862	4.77796
9	2012	0.042	74.701	4.31349	18.6062	28139	10.2449	0.0127729	0.216093	0.00229128	42.89	119.409	4.78255
9	2013	0.054	73.768	4.30092	18.4979	28201	10.2471	0.0130189	0.223855	0.00212134	42.13	119.938	4.78698
9	2014	0.115	72.835	4.2882	18.3886	30540	10.3268	0.0148077	0.244418	0.00428174	42.66	120.145	4.7887
9	2015	0.056	71.902	4.2753	18.2782	30840	10.3366	0.0151934	0.286211	0.00464074	40.01	120.166	4.78888
9	2016	0.083	70.721	4.25874	18.1369	33142	10.4086	0.0208436	0.283216	0.00615191	37.32	120.259	4.78964
9	2017	0.087	69.539	4.24189	17.9936	32219	10.3803	0.0193822	0.331164	0.0066778	35.8127	120.476	4.79145
9	2018	0.069	69.041	4.2347	17.9327	34661	10.4534	0.0189291	0.364607	0.00560088	33.74	120.49	4.79156
9	2019	0.058	68.542	4.22745	17.8713	35025	10.4638	0.0207079	0.393951	0.00477185	28.72	120.21	4.78924
9	2020	0.06	68.542	4.22745	17.8713	38637	10.562	0.0200219	0.401896	0.0053012	26.94	111.929	4.71786
9	2021	0.062	68.542	4.22745	17.8713	42049	10.6466	0.02339	0.313983	0.00583056	27.72	111.405	4.71317
10	2010	0.129	65.769	4.18615	17.5238	25699	10.1542	0.00532597	0.175396	0.00326305	51.04	88.0234	4.4776
10	2011	0.042	72.982	4.29021	18.4059	31705	10.3642	0.00333117	0.174206	0.00214658	54.83	88.3551	4.48136
10	2012	0.03	75.743	4.32735	18.7259	33791	10.4279	0.00696611	0.199503	0.00576203	52.91	88.7918	4.48629
10	2013	0.036	73.917	4.30294	18.5153	33653	10.4239	0.00201411	0.205767	0.00540541	51.08	89.0135	4.48879
10	2014	0.103	72.09	4.27792	18.3006	38128	10.5487	0.00683576	0.189431	0.00555881	49.98	89.3199	4.49222
10	2015	0.044	70.264	4.25226	18.0817	38505	10.5585	0.0073156	0.215301	0.00592168	46.84	89.3934	4.49305
10	2016	0.118	68.895	4.23258	17.9148	40741	10.615	0.00923733	0.211149	0.00678551	45.79	89.4364	4.49353
10	2017	0.133	67.526	4.21251	17.7453	41299	10.6286	0.00173696	0.230398	0.00536633	41.6372	90.2772	4.50288
10	2018	0.104	67.084	4.20595	17.69	41476	10.6329	0.00903962	0.254584	0.00706567	36.27	90.6292	4.50678
10	2019	0.116	66.642	4.19934	17.6344	41080	10.6233	0.00255868	0.28676	0.00396354	33.21	90.7253	4.50784
10	2020	0.112	66.642	4.19934	17.6344	46119	10.739	0.00957311	0.289726	0.00485896	32.13	84.8706	4.44113
10	2021	0.108	66.642	4.19934	17.6344	51158	10.8427	0.00709	0.248203	0.00575438	34	84.4857	4.43658
11	2010	0.066	68.205	4.22252	17.8297	31091	10.3447	0.00714615	0.096742	0.00188159	50.62	508.29	6.23105
11	2011	0.054	74.302	4.30814	18.5601	36053	10.4927	0.00731499	0.102255	0.00266845	52.56	512.182	6.23868
11	2012	0.047	72.415	4.28241	18.3391	38949	10.57	0.00799292	0.110785	0.00093182	52.59	515.465	6.24507
11	2013	0.053	71.11	4.26423	18.1836	39960	10.5956	0.00843229	0.116964	0.00175887	52.27	514.85	6.24388
11	2014	0.122	69.804	4.24569	18.0259	42676	10.6614	0.00671293	0.12168	0.00194449	51.97	518.276	6.25051
11	2015	0.067	68.499	4.22682	17.866	44819	10.7104	0.00887115	0.146005	0.00342759	49.58	520.538	6.25486
11	2016	0.077	68.496	4.22678	17.8656	47425	10.7669	0.0105885	0.142438	0.00243483	49.59	522.321	6.25828
11	2017	0.07	68.493	4.22673	17.8653	48384	10.7869	0.0115626	0.15109	0.00485673	48.732	523.448	6.26044
11	2018	0.066	68.691	4.22962	17.8897	48562	10.7906	0.0121047	0.169256	0.00333056	42.98	518.486	6.25091
11	2019	0.06	68.89	4.23251	17.9141	47663	10.7719	0.0137847	0.191279	0.00290237	39.86	519.351	6.25258
11	2020	0.066	68.89	4.23251	17.9141	50713	10.8339	0.014948	0.198668	0.0040032	38.76	520.283	6.25437
11	2021	0.072	68.89	4.23251	17.9141	57002	10.9508	0.01791	0.161118	0.00510403	41.51	520.413	6.25462
12	2010	0.079	70.075	4.24957	18.0588	31844	10.3686	0.0245859	0.132958	0.00228793	53.57	683.798	6.52766
12	2011	0.039	76.131	4.33246	18.7702	36773	10.5125	0.0230553	0.141457	0.00305216	54.33	689.486	6.53595
12	2012	0.031	73.329	4.29496	18.4467	40598	10.6115	0.0218181	0.149381	0.00351519	53.98	695.602	6.54478
12	2013	0.038	71.983	4.27643	18.2879	46046	10.7374	0.0218427	0.150495	0.00410759	52.6	700.094	6.55121
12	2014	0.083	70.638	4.25757	18.1269	48407	10.7874	0.0202465	0.139024	0.00540466	48.06	708.524	6.56318
12	2015	0.05	69.292	4.23833	17.9634	54460	10.9052	0.0190319	0.194814	0.00523256	44.56	715.011	6.5723
12	2016	0.092	70.603	4.25707	18.1227	58972	10.9848	0.0196859	0.187065	0.00782304	44.07	723.128	6.58359
12	2017	0.071	71.914	4.27547	18.2797	61586	11.0282	0.0231632	0.202257	0.00313952	43.6817	742.855	6.6105
12	2018	0.037	72.208	4.27955	18.3146	64906	11.0807	0.0223342	0.199585	0.00406611	36.61	757.85	6.63049
12	2019	0.028	72.502	4.28361	18.3494	65512	11.09	0.0238629	0.200177	0.00193237	32.92	770.997	6.64768
12	2020	0.035	72.502	4.28361	18.3494	60989	11.0184	0.0182598	0.197477	0.0025299	30.96	859.589	6.75645
12	2021	0.042	72.502	4.28361	18.3494	74581	11.2196	0.03715	0.247615	0.00312743	33.61	867.784	6.76594
13	2010	0.135	63.618	4.1529	17.2465	18076	9.80234	0.00870364	0.143382	0.00273444	50.65	492.465	6.19942
13	2011	0.027	69.527	4.24172	17.9921	21334	9.96806	0.0102352	0.147909	0.00557502	52.56	494.493	6.20353
13	2012	0.022	70.669	4.25801	18.1306	23101	10.0476	0.0114534	0.159056	0.00459137	51.72	497.368	6.20933
13	2013	0.033	69.897	4.24702	18.0372	23889	10.0812	0.0117101	0.173387	0.00308042	52.18	499.603	6.21381
13	2014	0.064	69.125	4.23592	17.943	26022	10.1667	0.0115614	0.211093	0.00551169	47.86	501.804	6.21821
13	2015	0.036	68.353	4.22469	17.848	27543	10.2235	0.00854102	0.220433	0.00421526	46.15	503.165	6.22092
13	2016	0.037	68.149	4.2217	17.8227	31955	10.3721	0.011109	0.213197	0.00574856	47.06	505.173	6.2249
13	2017	0.016	67.945	4.2187	17.7974	34177	10.4393	0.011583	0.195832	0.00587268	45.3584	506.001	6.22654
13	2018	0.017	67.898	4.21801	17.7916	34898	10.4602	0.012494	0.230454	0.00588859	41.02	507.362	6.22923
13	2019	0.013	67.852	4.21733	17.7859	33599	10.4223	0.0124466	0.26199	0.00365726	32.7	508.871	6.23219
13	2020	0.018	67.852	4.21733	17.7859	36938	10.517	0.0125121	0.269102	0.00230701	31.41	477.686	6.16895
13	2021	0.023	67.852	4.21733	17.7859	40561	10.6106	0.01513	0.232106	0.00095676	34.29	474.974	6.16326
14	2010	0.243	68.981	4.23383	17.9253	62357	11.0406	0.0681827	0.146461	0.00633803	50.42	630.34	6.44626
14	2011	0.059	77.99	4.35658	18.9798	72648	11.1934	0.0600762	0.159431	0.00328561	51.17	636.081	6.45533
14	2012	0.052	77.408	4.34909	18.9146	80480	11.2958	0.0554933	0.174287	0.00255102	51.24	639.813	6.46118
14	2013	0.084	77.054	4.34451	18.8747	98467	11.4975	0.0502729	0.185253	0.00480349	51.67	642.068	6.46469
14	2014	0.186	76.701	4.33991	18.8349	85816	11.36	0.0196781	0.180953	0.00460299	49.88	644.401	6.46832
14	2015	0.101	76.347	4.33529	18.7947	87734	11.3821	0.00908835	0.154223	0.00314663	47.77	644.712	6.4688
14	2016	0.123	73.451	4.29662	18.4609	66893	11.1108	0.00977295	0.156061	0.00405832	38.79	669.44	6.50644
14	2017	0.128	70.555	4.25639	18.1169	69754	11.1527	0.0118192	0.154078	0.00181109	37.9309	677.294	6.51811
14	2018	0.091	73.188	4.29303	18.4301	75766	11.2354	0.0150488	0.158219	0.00296956	37.77	688.025	6.53382
14	2019	0.081	75.82	4.32836	18.7347	77777	11.2616	0.0175985	0.162061	0.0015567	33.67	695.723	6.54495
14	2020	0.081	75.82	4.32836	18.7347	75570	11.2328	0.00749079	0.163439	0.00040043	32.87	705.521	6.55894
14	2021	0.081	75.82	4.32836	18.7347	79706	11.2861	0.01131	0.142392	0.0048596	35.45	709.02	6.56388
15	2010	0.252	71.074	4.26372	18.1793	77704	11.2607	0.131636	0.118545	0.00396601	50.88	532.085	6.2768
15	2011	0.132	75.179	4.31987	18.6613	91295	11.4219	0.115638	0.11949	0.00476977	52.1	535.795	6.28375
15	2012	0.113	75.538	4.32464	18.7025	102922	11.5417	0.111328	0.127228	0.00480769	51.9	548.115	6.30649
15	2013	0.128	75.265	4.32102	18.6712	129455	11.7711	0.110089	0.149104	0.00460177	50.87	552.171	6.31386
15	2014	0.338	74.993	4.31739	18.6399	109939	11.6077	0.112372	0.129246	0.00478228	48.3	555.432	6.31975
15	2015	0.204	74.72	4.31375	18.6084	110682	11.6144	0.0217748	0.117788	0.00272218	43.31	555.67	6.32018
15	2016	0.307	73.97	4.30366	18.5215	97470	11.4873	0.0292799	0.12779	0.00232524	41.85	555.67	6.32018
15	2017	0.325	73.22	4.29347	18.4339	100033	11.5133	0.0313804	0.131598	0.00306996	40.5077	555.75	6.32032
15	2018	0.111	74.874	4.31581	18.6262	109550	11.6041	0.0231134	0.154054	0.00217303	42.27	556.704	6.32203
15	2019	0.084	76.529	4.33767	18.8154	99996	11.5129	0.00636619	0.145148	0.00254978	39.99	588.198	6.37706
15	2020	0.086	76.529	4.33767	18.8154	94685	11.4583	0.00635587	0.142522	0.00124434	40.04	592.572	6.38447
15	2021	0.088	76.529	4.33767	18.8154	129654	11.7726	0.02134	0.125238	0.00221653	42.19	595.515	6.38943
16	2010	0.154	66.869	4.20274	17.663	58426	10.9755	0.0288283	0.0950117	0.00113186	54.32	393.937	5.97619
16	2011	0.071	73.812	4.30152	18.5031	68224	11.1306	0.029687	0.0967447	0.00152373	53.4	379.904	5.93992
16	2012	0.061	74.386	4.30927	18.5698	69211	11.1449	0.0331357	0.119484	0.00404666	53.23	390.924	5.96851
16	2013	0.083	72.598	4.28494	18.3607	74950	11.2246	0.0326725	0.12404	0.00238715	53.06	389.843	5.96575
16	2014	0.198	70.809	4.25999	18.1475	66860	11.1104	0.0409392	0.136388	0.00213137	50.56	390.492	5.96741
16	2015	0.099	69.021	4.23441	17.9302	64710	11.0777	0.00255186	0.104611	0.00187161	47.19	389.951	5.96602
16	2016	0.178	68.511	4.22699	17.8675	40532	10.6098	0.00119673	0.170949	0.00360946	35.84	389.519	5.96491
16	2017	0.193	68	4.21951	17.8042	44790	10.7097	0.00169601	0.169761	0.0009998	39.8394	388.763	5.96297
16	2018	0.164	71.273	4.26652	18.2032	46957	10.757	0.00149614	0.158412	0.00216685	41.28	386.494	5.95712
16	2019	0.155	74.545	4.3114	18.5882	49123	10.8021	0.00067443	0.187351	0.00163073	42.74	383.901	5.95038
16	2020	0.176	74.545	4.3114	18.5882	52020	10.8594	0.00192805	0.20016	0.00432176	40.6	358.833	5.88286
16	2021	0.197	74.545	4.3114	18.5882	56632	10.9443	0.00219521	0.154017	0.00701279	41.79	354.619	5.87104
17	2010	0.092	72.974	4.2901	18.405	41810	10.6409	0.033412	0.167852	0.00275419	58.7	189.682	5.24535
17	2011	0.035	71.996	4.27661	18.2894	52245	10.8637	0.0120815	0.148495	0.00248709	60.49	189.057	5.24205
17	2012	0.029	71.018	4.26293	18.1726	58512	10.977	0.00645102	0.161927	0.00326797	59.59	186.48	5.22832
17	2013	0.034	69.748	4.24489	18.0191	61488	11.0266	0.0240752	0.170777	0.00565885	59.29	185.593	5.22355
17	2014	0.097	68.478	4.22651	17.8634	61183	11.0216	0.0171934	0.175079	0.00430622	54.29	183.73	5.21347
17	2015	0.049	67.208	4.20779	17.7055	58597	10.9784	0.00133428	0.137898	0.00473017	48.87	183.73	5.21347
17	2016	0.085	66.198	4.19265	17.5783	41741	10.6392	1.229e-05	0.202503	0.00527662	50.38	183.73	5.21347
17	2017	0.115	65.189	4.17729	17.4498	45934	10.735	0.00201225	0.191939	0.00300852	53.2603	183.197	5.21056
17	2018	0.042	66.505	4.19728	17.6171	50951	10.8386	0.00065176	0.199864	0.0037518	54.82	182.044	5.20425
17	2019	0.044	67.821	4.21687	17.782	41382	10.6306	0.00247597	0.245709	0.00391753	49.33	181.157	5.19936
17	2020	0.058	67.821	4.21687	17.782	44137	10.6951	0.00042571	0.247746	0.00279764	46.98	164.744	5.1044
17	2021	0.072	67.821	4.21687	17.782	47338	10.7651	0.00036	0.188606	0.00167775	47.7	161.373	5.08372
18	2010	0.133	69.017	4.23435	17.9297	50612	10.8319	0.0236839	0.13538	0.00318246	62.3	203.25	5.31444
18	2011	0.051	73.426	4.29628	18.458	60552	11.0113	0.0217733	0.133684	0.00321322	62.9	205.101	5.3235
18	2012	0.04	76.609	4.33871	18.8244	64459	11.0738	0.0261839	0.157834	0.00249169	60.65	205.207	5.32402
18	2013	0.046	73.999	4.30405	18.5249	78530	11.2712	0.0266939	0.152807	0.00358423	59.67	205.445	5.32518
18	2014	0.158	71.39	4.26816	18.2172	67879	11.1255	0.0315121	0.158372	0.00201532	54.8	204.97	5.32286
18	2015	0.095	68.78	4.23091	17.9006	67656	11.1222	0.00528725	0.113574	0.00358423	51.43	204.375	5.31996
18	2016	0.148	67.297	4.20912	17.7167	44745	10.7087	0.00526387	0.179525	0.00337325	43.46	203.067	5.31354
18	2017	0.168	65.813	4.18682	17.5294	46050	10.7375	0.00116165	0.17451	0.00253429	44.1114	200.571	5.30117
18	2018	0.138	66.273	4.19378	17.5878	48920	10.7979	0.00288385	0.184014	0.00291896	45.46	199.501	5.29582
18	2019	0.142	66.734	4.20071	17.646	46673	10.7509	0.00383436	0.211006	0.00186761	47.77	198.431	5.29044
18	2020	0.163	66.734	4.20071	17.646	60210	11.0056	0.00333095	0.211652	0.00350151	47.28	157.056	5.0566
18	2021	0.184	66.734	4.20071	17.646	63334	11.0562	0.00453	0.148513	0.00513542	48.88	154.084	5.0375
19	2010	0.039	66.178	4.19235	17.5758	29893	10.3054	0.0654316	0.184749	0.00145742	51.2	159.889	5.07448
19	2011	0.031	73.776	4.30103	18.4989	36841	10.5144	0.0739064	0.177039	0.00205339	51.49	157.761	5.06108
19	2012	0.027	74.358	4.30889	18.5665	42171	10.6495	0.0746653	0.193956	0.00192184	50.08	158.993	5.06886
19	2013	0.037	72.984	4.29024	18.4062	46137	10.7394	0.0615306	0.202581	0.00382166	49.43	158.666	5.0668
19	2014	0.074	71.611	4.27125	18.2436	42291	10.6523	0.043653	0.201349	0.00202634	44.92	158.143	5.0635
19	2015	0.038	70.237	4.25188	18.0784	40850	10.6177	0.0158584	0.216488	0.00206058	40.91	157.685	5.0606
19	2016	0.034	69.671	4.24378	18.0097	31223	10.3489	0.00051106	0.248931	0.00258176	30.77	160.754	5.07987
19	2017	0.035	69.105	4.23563	17.9405	32819	10.3988	0.0131802	0.254874	0.00368392	30.7027	160.019	5.07529
19	2018	0.025	67.97	4.21907	17.8005	34193	10.4398	0.00110919	0.264593	0.003567	30.56	159.15	5.06985
19	2019	0.03	66.834	4.20221	17.6586	32256	10.3815	0.0031681	0.290815	0.00307303	25	159.017	5.06901
19	2020	0.041	66.834	4.20221	17.6586	35389	10.4742	0.0006981	0.314734	0.00201342	24.26	145.921	4.98307
19	2021	0.052	66.834	4.20221	17.6586	38522	10.559	0.00092	0.23221	0.00095382	25.88	143.85	4.96877
20	2010	0.168	67.229	4.2081	17.7081	29264	10.2841	0.0371211	0.151699	0.00095397	47.62	311.184	5.74038
20	2011	0.038	73.836	4.30185	18.5059	35784	10.4853	0.0310991	0.140891	0.00175302	49.6	310.67	5.73873
20	2012	0.033	74.019	4.30432	18.5272	40002	10.5967	0.051004	0.164731	0.00168812	49.59	308.251	5.73092
20	2013	0.032	72.916	4.28931	18.3982	43952	10.6909	0.0524994	0.166716	0.00123326	48.83	307.256	5.72768
20	2014	0.074	71.812	4.27405	18.2675	44264	10.6979	0.0564998	0.167501	0.00296359	46.4	306.161	5.72411
20	2015	0.046	70.709	4.25857	18.1354	43207	10.6738	0.00412042	0.157877	0.00289855	42.85	305.365	5.72151
20	2016	0.053	68.775	4.23084	17.9	33692	10.425	0.00137758	0.210197	0.00249288	34.2	304.867	5.71988
20	2017	0.066	66.842	4.20233	17.6596	35254	10.4703	0.00816733	0.220483	0.00166605	35.2538	303.573	5.71562
20	2018	0.063	67.763	4.21602	17.7748	39211	10.5767	0.00322709	0.225262	0.00220542	34.96	301.782	5.7097
20	2019	0.041	68.684	4.22952	17.8888	35431	10.4753	0.0041211	0.336431	0.00257426	26.02	301.085	5.70739
20	2020	0.064	68.684	4.22952	17.8888	39332	10.5798	0.00171132	0.280762	0.00241206	25.09	268.438	5.59262
20	2021	0.087	68.684	4.22952	17.8888	42063	10.6469	0.00052	0.185927	0.00224986	25.78	265.552	5.58181
21	2010	0.184	67.568	4.21313	17.7505	41452	10.6323	0.0580998	0.136953	0.00225175	55.33	463.284	6.13834
21	2011	0.037	73.322	4.29486	18.4458	50220	10.8242	0.058163	0.149557	0.002079	55.02	465.2	6.14247
21	2012	0.025	73.739	4.30053	18.4946	56583	10.9435	0.0554522	0.160032	0.00128728	53.5	465.853	6.14387
21	2013	0.033	72.59	4.28483	18.3597	64941	11.0812	0.0544539	0.163741	0.0029274	52.72	466.234	6.14469
21	2014	0.115	71.442	4.26889	18.2234	63234	11.0546	0.0556772	0.14207	0.00191245	50.25	458.934	6.12891
21	2015	0.059	70.293	4.25267	18.0852	61925	11.0337	0.00209677	0.113625	0.00132827	48.05	454.012	6.11812
21	2016	0.149	68.553	4.22761	17.8727	47358	10.7655	0.00138677	0.171146	0.00441543	40.77	450.873	6.11119
21	2017	0.183	66.813	4.2019	17.6559	52092	10.8608	0.00639734	0.170579	0.00285408	43.8064	448.92	6.10684
21	2018	0.189	67.91	4.21818	17.7931	55295	10.9204	0.00719662	0.169128	0.00135227	44.38	447.557	6.1038
21	2019	0.167	69.006	4.23419	17.9284	54545	10.9068	0.00725901	0.191606	0.000702	45.27	446.189	6.10074
21	2020	0.179	69.006	4.23419	17.9284	56777	10.9469	0.00187725	0.202752	0.00078049	44.08	444.22	6.09632
21	2021	0.191	69.006	4.23419	17.9284	60484	11.0101	0.00296	0.182084	0.00085897	45.26	441.053	6.08917
22	2010	0.11	67.56	4.21302	17.7495	20819	9.94362	0.0196778	0.232991	0.00170648	41.82	175.697	5.16876
22	2011	0.047	72.606	4.28505	18.3616	26480	10.1841	0.0201163	0.267271	0.00240785	44.45	175.149	5.16564
22	2012	0.042	72.975	4.29012	18.4051	31049	10.3433	0.0206241	0.259658	0.00192596	45.68	173.732	5.15752
22	2013	0.052	71.404	4.26835	18.2188	32205	10.3799	0.0206459	0.279681	0.0015873	46.33	173.056	5.15362
22	2014	0.113	69.834	4.24612	18.0295	33882	10.4306	0.0254424	0.289152	0.00226603	44.69	172.477	5.15026
22	2015	0.058	68.263	4.22337	17.8368	29491	10.2918	0.00197801	0.247353	0.00348432	38.21	171.704	5.14577
22	2016	0.075	66.761	4.20112	17.6494	22956	10.0413	0.00110266	0.338326	0.00451866	27.17	171.415	5.14409
22	2017	0.097	65.258	4.17835	17.4586	23105	10.0478	0.0394578	0.356234	0.00359985	26.947	170.546	5.139
22	2018	0.054	65.099	4.17591	17.4382	25340	10.1401	0.00666057	0.356551	0.00117073	27.58	169.387	5.13218
22	2019	0.026	64.94	4.17346	17.4178	27945	10.238	0.00294176	0.365034	0.00324489	26.53	167.938	5.1236
22	2020	0.036	64.94	4.17346	17.4178	30541	10.3268	0.00013516	0.374372	0.00180955	25.74	158.86	5.06803
22	2021	0.046	64.94	4.17346	17.4178	33376	10.4156	0.00169	0.261979	0.0003742	26.79	156.35	5.05209
23	2010	0.069	66.898	4.20317	17.6666	39686	10.5888	0.0306999	0.136068	0.00318907	63.25	392.476	5.97248
23	2011	0.04	73.625	4.29898	18.4813	48594	10.7913	0.0284308	0.138525	0.00247666	63.15	386.14	5.9562
23	2012	0.044	74.185	4.30656	18.5465	53877	10.8945	0.0284511	0.137328	0.00179695	63.18	391.892	5.97099
23	2013	0.044	72.557	4.28437	18.3559	59999	11.0021	0.0298245	0.1507	0.00415755	62.94	391.258	5.96937
23	2014	0.097	70.93	4.26169	18.162	54800	10.9114	0.0363277	0.16165	0.00275862	58.07	390.625	5.96775
23	2015	0.057	69.302	4.23847	17.9647	55674	10.9273	0.022088	0.144161	0.0032065	55.27	385.547	5.95466
23	2016	0.064	68.832	4.23167	17.907	35476	10.4766	0.00851895	0.213779	0.00411794	39.96	385.129	5.95358
23	2017	0.07	68.361	4.2248	17.849	41449	10.6322	0.00309225	0.194851	0.00135083	48.1059	383.668	5.94978
23	2018	0.047	70.662	4.25791	18.1298	47422	10.7668	0.0041543	0.198534	0.00216959	50.68	382.414	5.9465
23	2019	0.044	72.962	4.28994	18.4036	45498	10.7254	0.00538266	0.223194	0.00195486	47.35	380.535	5.94158
23	2020	0.05	72.962	4.28994	18.4036	51792	10.855	0.00523612	0.240145	0.00254712	44.87	334.378	5.81227
23	2021	0.056	72.962	4.28994	18.4036	54105	10.8987	0.0054923	0.190646	0.00313938	44.77	329.365	5.79717
24	2010	0.037	67.029	4.20513	17.6831	66976	11.1121	0.0667471	0.118343	0.00254916	66.55	342.557	5.83644
24	2011	0.024	72.565	4.28448	18.3568	79584	11.2846	0.115406	0.128692	0.00358574	68.06	346.179	5.84696
24	2012	0.032	72.639	4.2855	18.3655	87153	11.3754	0.0816364	0.146332	0.00285213	67.76	353.014	5.86651
24	2013	0.055	72.256	4.28022	18.3202	104733	11.5592	0.0689126	0.144523	0.00272926	67.45	353.752	5.86859
24	2014	0.068	71.874	4.27491	18.2749	90615	11.4144	0.0352823	0.156536	0.00355951	56.7	354.244	5.86998
24	2015	0.043	71.491	4.26957	18.2292	87351	11.3777	0.0115226	0.137903	0.00201083	53.48	353.506	5.8679
24	2016	0.078	69.391	4.23976	17.9755	70110	11.1578	0.0122019	0.180854	0.00462178	45.52	353.26	5.8672
24	2017	0.038	67.291	4.20903	17.7159	75682	11.2343	0.0122615	0.169809	0.00187906	48.5283	353.506	5.8679
24	2018	0.025	68.043	4.22014	17.8096	84602	11.3457	0.0141004	0.168922	0.00228589	50.65	353.998	5.86929
24	2019	0.034	68.796	4.23115	17.9026	88983	11.3962	0.0238728	0.181837	0.00181219	53.62	354.244	5.86998
24	2020	0.031	68.796	4.23115	17.9026	93802	11.4489	0.0271152	0.187301	0.00066072	54.91	341.87	5.83443
24	2021	0.028	68.796	4.23115	17.9026	99443	11.5073	0.03484	0.142496	0.0021832	52.86	341.943	5.83465
25	2010	0.125	64.252	4.16281	17.329	26556	10.187	0.0246433	0.196064	0.00307183	52.77	209.298	5.34376
25	2011	0.027	69.163	4.23647	17.9476	28647	10.2628	0.0224288	0.192043	0.00304307	52.66	204.775	5.32191
25	2012	0.018	68.973	4.23372	17.9243	32130	10.3775	0.0260292	0.205358	0.00268041	51.8	206.315	5.3294
25	2013	0.021	68.451	4.22612	17.8601	34148	10.4385	0.0333534	0.212876	0.00365827	50.6	205.314	5.32454
25	2014	0.035	67.928	4.21845	17.7953	32562	10.3909	0.0395883	0.241075	0.00220859	41.69	204.929	5.32266
25	2015	0.033	67.406	4.21073	17.7303	27885	10.2358	0.0139691	0.281164	0.0034662	31.79	204.313	5.31965
25	2016	0.045	66.977	4.20435	17.6765	22178	10.0069	0.00602847	0.341346	0.00307581	32.52	204.082	5.31852
25	2017	0.046	66.548	4.19792	17.6226	22484	10.0206	0.00130266	0.319002	0.00167469	31.5761	203.157	5.31398
25	2018	0.035	66.3	4.19419	17.5912	23517	10.0655	0.00388919	0.343825	0.00294659	31.85	201.925	5.3079
25	2019	0.045	66.052	4.19044	17.5598	24382	10.1016	0.00221507	0.355098	0.00178607	27.98	202.079	5.30866
25	2020	0.054	66.052	4.19044	17.5598	27577	10.2247	0.00125848	0.357269	0.00287425	26.7	183.519	5.21232
25	2021	0.063	66.052	4.19044	17.5598	25327	10.1396	0.00414	0.273883	0.00396243	28.35	179.361	5.1894
26	2010	0.171	65.417	4.18078	17.4789	21536	9.97748	0.0113845	0.223571	0.00248566	50.66	154.566	5.04062
26	2011	0.028	72.281	4.28056	18.3232	26927	10.2009	0.0113356	0.213187	0.00185835	51.25	153.282	5.03228
26	2012	0.025	72.523	4.2839	18.3518	30765	10.3341	0.0124127	0.232144	0.00178611	49.49	151.843	5.02285
26	2013	0.029	71.244	4.26611	18.1997	29496	10.292	0.012981	0.228404	0.00379075	49.86	151.284	5.01916
26	2014	0.089	69.964	4.24798	18.0453	33379	10.4157	0.0154769	0.229456	0.00347791	42.57	151.107	5.01799
26	2015	0.048	68.685	4.22953	17.8889	28852	10.2699	0.0010107	0.227046	0.00327399	30.37	150.396	5.01327
26	2016	0.084	68.825	4.23157	17.9062	24285	10.0976	0.00123941	0.300292	0.00383916	24.54	149.782	5.00918
26	2017	0.108	68.965	4.2336	17.9234	25862	10.1605	0.0057913	0.307348	0.00340716	27.518	149.716	5.00874
26	2018	0.108	68.019	4.21979	17.8066	28266	10.2494	0.0046847	0.322463	0.00266889	28.39	149.325	5.00612
26	2019	0.104	67.074	4.2058	17.6887	28761	10.2668	0.00794841	0.356495	0.00366933	29.42	148.802	5.00262
26	2020	0.127	67.074	4.2058	17.6887	30371	10.3212	0.00471254	0.369938	0.0012718	27.85	146.426	4.98652
26	2021	0.15	67.074	4.2058	17.6887	33086	10.4069	0.00253	0.297417	0.0031526	29.1	144.177	4.97104
27	2010	0.079	66.333	4.19469	17.5954	20302	9.91848	0.028385	0.206026	0.00269374	46.48	251.924	5.52913
27	2011	0.037	71.756	4.27327	18.2609	24789	10.1182	0.044153	0.244465	0.00284679	48	251.814	5.52869
27	2012	0.031	69.766	4.24515	18.0213	27709	10.2295	0.046511	0.254838	0.00147856	47.67	249.28	5.51858
27	2013	0.037	69.084	4.23532	17.938	27682	10.2285	0.0515364	0.258646	0.00369244	46.9	248.32	5.51472
27	2014	0.074	68.401	4.22539	17.8539	28021	10.2407	0.0475078	0.232	0.00391591	44.3	247.263	5.51045
27	2015	0.039	67.719	4.21537	17.7693	28176	10.2462	0.00145296	0.230245	0.00465026	41.14	245.439	5.50305
27	2016	0.078	67.822	4.21689	17.7821	25347	10.1404	0.0003304	0.288453	0.00545199	34.76	245.055	5.50148
27	2017	0.051	67.924	4.21839	17.7948	28158	10.2456	0.00365382	0.277026	0.00110375	40.3636	244.575	5.49952
27	2018	0.027	67.43	4.21109	17.7333	32012	10.3739	0.00274455	0.293002	0.00475357	42.28	243.806	5.49637
27	2019	0.026	66.935	4.20372	17.6713	31802	10.3673	0.00247474	0.307743	0.00152983	37.45	243.614	5.49559
27	2020	0.026	66.935	4.20372	17.6713	31514	10.3582	0.00110021	0.329384	0.00157729	33.77	233.436	5.45291
27	2021	0.026	66.935	4.20372	17.6713	34823	10.458	0.00124	0.278722	0.00162474	36.7	230.747	5.44132
28	2010	0.422	80.091	4.38316	19.2121	76074	11.2395	0.043858	0.18436	0.00265051	42.05	3631.38	8.19737
28	2011	0.193	83.063	4.4196	19.5329	82560	11.3213	0.0423972	0.195649	0.00319431	41.3	3714.76	8.22007
28	2012	0.193	83.462	4.42439	19.5752	85373	11.3548	0.0474946	0.196381	0.00282706	38.92	3782.53	8.23815
28	2013	0.218	83.743	4.42775	19.605	150853	11.9241	0.0481061	0.195164	0.00316047	37.16	3808.78	8.24507
28	2014	0.436	84.023	4.43109	19.6346	97370	11.4863	0.0473486	0.194835	0.00507082	34.66	3891.17	8.26646
28	2015	0.278	84.304	4.43443	19.6642	103796	11.5502	0.0457626	0.230281	0.00414938	31.81	3876.36	8.26265
28	2016	0.431	85.65	4.45027	19.8049	116562	11.6662	0.0436409	0.231503	0.00394449	29.83	3890.55	8.26631
28	2017	0.341	86.996	4.46586	19.9439	126634	11.7491	0.0374877	0.229237	0.00381679	30.46	3914.29	8.27239
28	2018	0.163	86.242	4.45716	19.8663	134982	11.8129	0.0350312	0.231911	0.00392061	29.78	3928.57	8.27603
28	2019	0.174	85.488	4.44838	19.788	157279	11.9658	0.0344381	0.215315	0.00309811	26.99	3938.1	8.27845
28	2020	0.211	85.488	4.44838	19.788	155800	11.9563	0.0364997	0.209354	0.00351288	26.59	3949.21	8.28127
28	2021	0.248	85.488	4.44838	19.788	154321	11.9468	0.05218	0.195092	0.00392765	26.49	3951.48	8.28184
29	2010	0.331	73.657	4.29942	18.485	64037	11.0672	0.0371551	0.104275	0.00373984	45.37	1215.67	7.10305
29	2011	0.11	80.386	4.38684	19.2444	76263	11.2419	0.0374766	0.106932	0.00472852	44.92	1231.08	7.11564
29	2012	0.097	78.772	4.36656	19.0668	88525	11.391	0.036204	0.105338	0.00594784	44.03	1238.96	7.12203
29	2013	0.132	77.916	4.35563	18.9715	124600	11.7329	0.0311726	0.103776	0.00533808	43.07	1243.02	7.1253
29	2014	0.251	77.061	4.3446	18.8755	107545	11.5857	0.0229166	0.102858	0.0050813	41.08	1247.32	7.12875
29	2015	0.167	76.205	4.33343	18.7786	118171	11.6799	0.0213658	0.104393	0.00432578	40.29	1250.33	7.13116
29	2016	0.242	75.648	4.32609	18.7151	127264	11.754	0.0220042	0.108497	0.00387764	39.2	1255.5	7.13529
29	2017	0.224	75.092	4.31871	18.6513	141658	11.8612	0.0211672	0.113846	0.00498657	38.0267	1265.37	7.14312
29	2018	0.143	76.531	4.3377	18.8156	152886	11.9374	0.0198897	0.117818	0.00385888	36.83	1280.7	7.15516
29	2019	0.125	77.971	4.35634	18.9777	165681	12.0178	0.020161	0.118053	0.0018617	35.93	1290.42	7.16272
29	2020	0.146	77.971	4.35634	18.9777	159322	11.9787	0.0210144	0.118412	0.00179632	35.19	1414.85	7.25478
29	2021	0.167	77.971	4.35634	18.9777	174520	12.0698	0.03066	0.11114	0.00173095	36.09	1430.61	7.26585
30	2010	0.349	68.754	4.23053	17.8974	92166	11.4313	0.0385615	0.0845586	0.00537857	55.39	1377.65	7.22814
30	2011	0.111	77.259	4.34716	18.8978	107437	11.5847	0.0329016	0.0871591	0.00557012	54.19	1390.14	7.23716
30	2012	0.086	78.23	4.35965	19.0066	117357	11.673	0.033443	0.0871046	0.00236128	53.01	1397.34	7.24232
30	2013	0.111	75.738	4.32728	18.7253	170978	12.0493	0.025623	0.0898366	0.00367941	52.14	1401.36	7.2452
30	2014	0.238	73.245	4.29381	18.4368	126389	11.7471	0.0217433	0.0894914	0.00406568	49.92	1404.82	7.24766
30	2015	0.151	70.753	4.25919	18.1407	130938	11.7825	0.0234138	0.0946694	0.00223614	49.28	1407.18	7.24934
30	2016	0.304	70.912	4.26144	18.1599	141258	11.8583	0.0246127	0.0928635	0.00282704	47.2	1411.07	7.2521
30	2017	0.363	71.072	4.26369	18.1791	161002	11.9892	0.0236077	0.095768	0.00288525	47.2273	1416.25	7.25577
30	2018	0.248	72.59	4.28483	18.3597	174270	12.0684	0.0213549	0.0942551	0.00319371	47.77	1421.01	7.25912
30	2019	0.204	74.109	4.30554	18.5376	180044	12.101	0.021069	0.0946784	0.00407855	47.48	1424.57	7.26163
30	2020	0.208	74.109	4.30554	18.5376	165851	12.0188	0.0129401	0.0982204	0.00320233	46.49	1613.14	7.38594
30	2021	0.212	74.109	4.30554	18.5376	187400	12.141	0.02719	0.0969711	0.00232611	47.93	1616.49	7.38801
31	2010	0.16	67.676	4.21473	17.764	34084	10.4366	0.0233148	0.110358	0.00248933	50.67	762.244	6.63627
31	2011	0.081	73.216	4.29341	18.4334	41407	10.6312	0.0266541	0.127492	0.00187874	50.03	761.4	6.63516
31	2012	0.084	72.482	4.28334	18.347	46877	10.7553	0.0267207	0.131548	0.00420505	49.01	760.645	6.63417
31	2013	0.106	71.517	4.26994	18.2324	44050	10.6931	0.0209492	0.131361	0.00290549	47.75	763.034	6.6373
31	2014	0.174	70.552	4.25635	18.1165	57655	10.9622	0.0205159	0.132909	0.00341807	45.25	733.387	6.59767
31	2015	0.108	69.587	4.24258	17.9995	61511	11.027	0.0167173	0.140996	0.00338826	44.27	736.847	6.60238
31	2016	0.242	67.611	4.21377	17.7559	66845	11.1101	0.0172188	0.137352	0.00346071	43.28	740.331	6.6071
31	2017	0.216	65.635	4.18411	17.5068	75483	11.2317	0.0169656	0.130628	0.00388489	43.6625	744.879	6.61322
31	2018	0.082	67.145	4.20685	17.6976	76915	11.2505	0.0185974	0.131269	0.00415473	41.63	748.151	6.61761
31	2019	0.132	68.656	4.22911	17.8854	81138	11.3039	0.0201617	0.125077	0.00357254	40.36	750.157	6.62028
31	2020	0.11	68.656	4.22911	17.8854	80673	11.2982	0.0117211	0.130904	0.00274052	40.05	772.112	6.64913
31	2021	0.088	68.656	4.22911	17.8854	89634	11.4035	0.02217	0.123741	0.00190849	41.59	767.403	6.64301
32	2010	0.278	66.695	4.20013	17.6411	67327	11.1173	0.0593603	0.0910264	0.0030988	55.3	1050.62	6.95713
32	2011	0.07	74.42	4.30972	18.5737	77485	11.2578	0.0550539	0.0994042	0.00277923	54.48	1063.52	6.96934
32	2012	0.05	74.68	4.31321	18.6038	85039	11.3509	0.0534391	0.0968403	0.00206973	52.92	1072	6.97728
32	2013	0.058	73.213	4.29337	18.4331	119151	11.6881	0.0501314	0.0923021	0.00281818	51.61	1073.22	6.97842
32	2014	0.169	71.746	4.27313	18.2597	104423	11.5562	0.0301909	0.0871362	0.00492958	49.13	1074.2	6.97933
32	2015	0.099	70.279	4.25247	18.0835	112221	11.6282	0.0203235	0.0918958	0.00407332	47.71	1181.75	7.07475
32	2016	0.186	69.035	4.23461	17.932	122721	11.7177	0.0287625	0.088331	0.00341168	46.46	1076.88	6.98183
32	2017	0.25	67.791	4.21643	17.7783	140651	11.854	0.0226074	0.0851404	0.00356391	46.8181	1078.98	6.98377
32	2018	0.147	71.344	4.26751	18.2117	149277	11.9136	0.0227319	0.0862427	0.00337439	46.29	1081.66	6.98625
32	2019	0.157	74.898	4.31613	18.6289	156390	11.9601	0.0244968	0.0883341	0.00364078	47.69	1083.26	6.98773
32	2020	0.157	74.898	4.31613	18.6289	147939	11.9046	0.0211358	0.0930538	0.00312161	46.33	1207.59	7.09638
32	2021	0.157	74.898	4.31613	18.6289	164640	12.0115	0.022145	0.0876402	0.00260244	47.67	1223.6	7.10956
33	2010	0.717	66.395	4.19562	17.6032	93043	11.4408	0.0626059	0.0899343	0.00615836	56.93	1233.39	7.11752
33	2011	0.252	72.95	4.28977	18.4022	102129	11.534	0.054338	0.092103	0.00383325	55.59	1239.24	7.12226
33	2012	0.228	75.547	4.32475	18.7035	114029	11.6442	0.0481644	0.0912095	0.00254045	54.13	1242.82	7.12514
33	2013	0.284	74.014	4.30425	18.5266	199017	12.2011	0.0413875	0.0919304	0.00387837	52.63	1246.31	7.12794
33	2014	0.507	72.481	4.28332	18.3469	129925	11.7747	0.0362463	0.0951253	0.00377986	50.09	1224.9	7.11062
33	2015	0.345	70.948	4.26195	18.1642	136702	11.8256	0.0257664	0.10555	0.0034965	48.57	1226.29	7.11175
33	2016	0.572	71.191	4.26537	18.1933	145556	11.8883	0.0257664	0.104699	0.00435269	47.03	1229.92	7.1147
33	2017	0.606	71.433	4.26876	18.2223	162664	11.9994	0.017558	0.10422	0.00373682	47.5526	1234.1	7.1181
33	2018	0.353	74.503	4.31084	18.5833	173765	12.0655	0.0161009	0.106919	0.00299529	48.03	1263.2	7.1414
33	2019	0.321	77.573	4.35122	18.9331	179174	12.0961	0.0165521	0.111159	0.00231582	47.46	1241.76	7.12428
33	2020	0.326	77.573	4.35122	18.9331	158466	11.9733	0.0101142	0.112219	0.004111	46.53	1472.75	7.29489
33	2021	0.331	77.573	4.35122	18.9331	177500	12.0867	0.03077	0.113728	0.00590617	47.86	1484.09	7.30256
34	2010	0.222	68.261	4.22334	17.8366	47419	10.7668	0.040249	0.0902275	0.00180882	55.07	690.382	6.53724
34	2011	0.08	74.181	4.30651	18.546	56005	10.9332	0.0342937	0.101344	0.0028626	54.45	690.975	6.5381
34	2012	0.068	73.552	4.29799	18.4727	62506	11.043	0.030539	0.110793	0.00199658	52.96	691.724	6.53919
34	2013	0.075	72.586	4.28477	18.3593	65696	11.0928	0.0281143	0.110099	0.0027187	52.07	691.791	6.53928
34	2014	0.156	71.621	4.27139	18.2448	77457	11.2575	0.0250462	0.112998	0.00378191	49.75	691.819	6.53932
34	2015	0.099	70.655	4.25781	18.1289	84236	11.3414	0.0234572	0.115256	0.00506329	48.43	727.282	6.58931
34	2016	0.18	70.906	4.26135	18.1592	92702	11.4371	0.0234283	0.104761	0.00330602	46.84	728.249	6.59064
34	2017	0.156	71.157	4.26489	18.1893	105925	11.5705	0.0211481	0.100831	0.00477223	47.0586	728.932	6.59158
34	2018	0.079	72.549	4.28426	18.3549	115320	11.6555	0.0202707	0.100213	0.00545663	46.85	729.434	6.59227
34	2019	0.077	73.942	4.30328	18.5182	128294	11.7621	0.0195955	0.10381	0.00308241	49.05	732.24	6.59611
34	2020	0.096	73.942	4.30328	18.5182	129900	11.7745	0.00988858	0.107672	0.00303321	47.49	732.581	6.59657
34	2021	0.115	73.942	4.30328	18.5182	142642	11.8681	0.02829	0.101769	0.002984	48.59	735.986	6.60121
35	2010	0.057	65.912	4.18832	17.542	26987	10.2031	0.0624674	0.168708	0.00302512	45.68	577.426	6.35858
35	2011	0.036	71.59	4.27096	18.2411	32119	10.3772	0.0279256	0.19311	0.00386823	46.39	575.982	6.35608
35	2012	0.029	71.451	4.26901	18.2245	36470	10.5042	0.0288787	0.193079	0.00355355	45.91	578.713	6.36081
35	2013	0.037	70.357	4.25358	18.093	34335	10.4439	0.0301747	0.198127	0.00264901	45.22	581.523	6.36565
35	2014	0.092	69.264	4.23793	17.96	44277	10.6982	0.0298214	0.189186	0.00225734	45.26	584.596	6.37092
35	2015	0.059	68.17	4.222	17.8253	48416	10.7876	0.0230925	0.184777	0.00215905	44.38	587.485	6.37585
35	2016	0.131	66.343	4.19484	17.5967	52987	10.8778	0.0153849	0.147101	0.00265816	44.18	590.466	6.38091
35	2017	0.106	64.516	4.16691	17.3632	58721	10.9806	0.0181311	0.140262	0.00365535	44.6864	593.355	6.38579
35	2018	0.055	66.698	4.20017	17.6415	61332	11.0241	0.0144073	0.143538	0.00413304	43.56	593.565	6.38615
35	2019	0.044	68.881	4.23238	17.913	69523	11.1494	0.0134942	0.149116	0.00304569	43.43	592.306	6.38402
35	2020	0.075	68.881	4.23238	17.913	71303	11.1747	0.0101861	0.153091	0.00494905	41.87	604.123	6.40378
35	2021	0.106	68.881	4.23238	17.913	81007	11.3023	0.0112563	0.143257	0.00685242	43.62	603.462	6.40268
36	2010	0.139	67.57	4.21316	17.7508	31640	10.3622	0.0378281	0.12605	0.00291215	47.01	427.999	6.05912
36	2011	0.068	73.382	4.29568	18.4529	38222	10.5512	0.0393355	0.14694	0.00352526	47.13	426.432	6.05545
36	2012	0.063	73.348	4.29522	18.4489	43172	10.6729	0.0427112	0.150442	0.00228609	47.21	425.189	6.05253
36	2013	0.077	71.552	4.27042	18.2365	42178	10.6497	0.0276173	0.157548	0.00553042	47.07	425.395	6.05302
36	2014	0.164	69.757	4.24502	18.0202	53115	10.8802	0.016773	0.158423	0.00317763	46.47	426.602	6.05585
36	2015	0.098	67.961	4.21893	17.7994	58299	10.9733	0.0117573	0.17847	0.00589181	45.66	426.939	6.05664
36	2016	0.167	67.939	4.21861	17.7967	63278	11.0553	0.0102578	0.160622	0.0069468	44.8	427.323	6.05754
36	2017	0.154	67.916	4.21827	17.7938	70251	11.1598	0.010476	0.149953	0.00501296	44.4002	427.748	6.05853
36	2018	0.081	69.237	4.23754	17.9567	75987	11.2383	0.0110123	0.155941	0.00484479	44.4	425.255	6.05269
36	2019	0.076	70.558	4.25643	18.1172	79149	11.2791	0.0110475	0.155141	0.00647873	41.59	425.781	6.05393
36	2020	0.084	70.558	4.25643	18.1172	88731	11.3934	0.00771538	0.163538	0.00454711	39.96	396.35	5.9823
36	2021	0.092	70.558	4.25643	18.1172	98593	11.4988	0.01904	0.159201	0.00261549	40.59	378.88	5.93722
37	2010	0.103	66.105	4.19124	17.5665	49786	10.8155	0.0780812	0.0893553	0.00290897	55.14	676.832	6.51742
37	2011	0.044	75.286	4.32129	18.6736	58950	10.9844	0.0516311	0.0992069	0.00576606	54.29	677.135	6.51787
37	2012	0.037	78.435	4.36227	19.0294	65692	11.0927	0.0460133	0.0957463	0.00121747	53	677.773	6.51881
37	2013	0.05	76.46	4.33677	18.8075	70696	11.1661	0.0373038	0.0948184	0.0031483	52.08	678.198	6.51944
37	2014	0.087	74.485	4.3106	18.5813	82654	11.3224	0.0230528	0.0980572	0.00357754	51	679.396	6.5212
37	2015	0.06	72.51	4.28372	18.3503	89647	11.4036	0.0131552	0.107997	0.00515698	50.09	680.261	6.52248
37	2016	0.091	70.436	4.2547	18.1025	99151	11.5044	0.0179728	0.10552	0.00380657	49.39	681.444	6.52421
37	2017	0.092	68.363	4.22483	17.8492	112769	11.6331	0.016105	0.0999571	0.00522671	48.8829	683.993	6.52795
37	2018	0.081	70.776	4.25952	18.1435	120944	11.7031	0.0147748	0.102831	0.00559986	47.99	687.453	6.53299
37	2019	0.065	73.19	4.29306	18.4304	128856	11.7665	0.0163625	0.105525	0.00511013	47.49	690.184	6.53696
37	2020	0.067	73.19	4.29306	18.4304	132784	11.7965	0.0110493	0.110493	0.00262295	46.06	692.004	6.53959
37	2021	0.069	73.19	4.29306	18.4304	146306	11.8935	0.00457	0.102274	0.00013577	47.89	694.432	6.54309
38	2010	0.106	66.079	4.19085	17.5632	63280	11.0553	0.0549907	0.0787767	0.00497375	56.38	809.592	6.69653
38	2011	0.063	74.792	4.31471	18.6167	73981	11.2116	0.050508	0.0909592	0.00444444	55.05	814.739	6.70287
38	2012	0.046	76.131	4.33246	18.7702	83650	11.3344	0.0531341	0.0961425	0.00462294	53.97	820.068	6.70939
38	2013	0.057	74.593	4.31205	18.5938	107621	11.5864	0.0655181	0.107642	0.00359389	52.93	822.823	6.71274
38	2014	0.102	73.056	4.29123	18.4146	102652	11.5391	0.0244598	0.10859	0.00426242	50.15	825.885	6.71646
38	2015	0.065	71.518	4.26995	18.2325	110351	11.6114	0.0232094	0.112914	0.00517491	49.31	827.214	6.71806
38	2016	0.125	69.963	4.24797	18.0452	120603	11.7003	0.0234011	0.105637	0.00700525	48.79	828.464	6.71957
38	2017	0.076	68.407	4.22548	17.8546	129047	11.7679	0.0227734	0.104086	0.00701433	49.3225	829.766	6.72114
38	2018	0.046	70.375	4.25384	18.0951	126906	11.7512	0.0141782	0.106142	0.004973	48.8	832.396	6.72431
38	2019	0.041	72.343	4.28142	18.3305	128981	11.7674	0.0110251	0.114352	0.00486618	48.58	834.245	6.72653
38	2020	0.054	72.343	4.28142	18.3305	131580	11.7874	0.00670052	0.118219	0.00191663	47.13	836.198	6.72887
38	2021	0.067	72.343	4.28142	18.3305	148200	11.9063	0.01698	0.114078	0.00516328	48.71	837.812	6.73079
39	2010	0.156	70.244	4.25198	18.0793	44118	10.6946	0.0450218	0.107949	0.00085866	54.95	798.514	6.68275
39	2011	0.053	76.42	4.33624	18.803	52395	10.8666	0.0377849	0.106733	0.00274893	54	799.378	6.68383
39	2012	0.037	74.035	4.30454	18.5291	58378	10.9747	0.0338837	0.109782	0.00222032	53.1	800.035	6.68465
39	2013	0.044	72.53	4.284	18.3527	59191	10.9885	0.0272408	0.110522	0.00265692	52.35	800.76	6.68556
39	2014	0.089	71.024	4.26302	18.1733	72706	11.1942	0.0171197	0.116256	0.00535356	50.36	801.555	6.68655
39	2015	0.048	69.519	4.2416	17.9912	79479	11.2832	0.017995	0.123007	0.00191612	49.11	802.074	6.6872
39	2016	0.073	69.284	4.23821	17.9625	88330	11.3888	0.0217721	0.115457	0.00399933	47.15	802.799	6.6881
39	2017	0.073	69.049	4.23482	17.9337	102125	11.534	0.0242266	0.107465	0.00377245	47.1728	803.853	6.68942
39	2018	0.049	72.007	4.27676	18.2907	109988	11.6081	0.0195286	0.11167	0.00588337	47.65	801.106	6.68599
39	2019	0.044	74.964	4.31701	18.6366	110731	11.6149	0.0197378	0.11635	0.00361073	49.21	800.985	6.68584
39	2020	0.042	74.964	4.31701	18.6366	117542	11.6746	0.0107357	0.118119	0.00291246	47.83	780.373	6.65977
39	2021	0.04	74.964	4.31701	18.6366	124353	11.7309	0.011752	0.109677	0.00221418	48.46	781.237	6.66088
40	2010	0.07	66.016	4.1899	17.5552	22525	10.0224	0.0114964	0.158222	0.00136157	45.03	554.059	6.31727
40	2011	0.026	73.275	4.29422	18.4403	27839	10.2342	0.00927675	0.1675	0.00227577	46.52	559.174	6.32646
40	2012	0.024	73.649	4.29931	18.4841	31722	10.3648	0.0187439	0.178973	0.00261276	47.1	562.881	6.33307
40	2013	0.031	73.17	4.29279	18.428	29830	10.3033	0.0184732	0.177779	0.00183609	47.8	570.049	6.34572
40	2014	0.068	72.69	4.2862	18.3715	39963	10.5957	0.0211518	0.178999	0.00126422	48.34	575.223	6.35476
40	2015	0.038	72.211	4.27959	18.3149	43853	10.6886	0.00874095	0.190848	0.00445236	48.51	577.64	6.35895
40	2016	0.079	72.084	4.27783	18.2998	48311	10.7854	0.0127098	0.178786	0.00421331	48.49	579.47	6.36211
40	2017	0.094	71.957	4.27607	18.2848	53509	10.8876	0.00940102	0.162439	0.00406016	48.009	582.426	6.3672
40	2018	0.053	73.339	4.29509	18.4478	55906	10.9314	0.00906563	0.151331	0.00624064	46.52	582.579	6.36746
40	2019	0.081	74.721	4.31376	18.6085	62840	11.0483	0.00991835	0.163976	0.00354052	42.73	579.294	6.36181
40	2020	0.06	74.721	4.31376	18.6085	65503	11.0899	0.00513712	0.180679	0.00307348	41.91	585.195	6.37194
40	2021	0.039	74.721	4.31376	18.6085	74476	11.2182	0.02291	0.157219	0.00260645	43.37	586.462	6.37411
41	2010	0.555	73.347	4.2952	18.4488	69828	11.1538	0.0495696	0.101922	0.00634551	47.81	524.524	6.26249
41	2011	0.158	83.53	4.42521	19.5825	80478	11.2957	0.0434537	0.104503	0.0071052	47.35	526.512	6.26627
41	2012	0.131	80.72	4.39099	19.2808	88962	11.396	0.0401356	0.0986726	0.00546875	45.79	530.369	6.27357
41	2013	0.161	79.598	4.37699	19.158	118013	11.6785	0.039165	0.0990447	0.0045743	43.89	532.899	6.27833
41	2014	0.301	78.475	4.36278	19.0339	103813	11.5503	0.0422675	0.101153	0.00714952	41.77	610.689	6.41459
41	2015	0.186	77.353	4.34838	18.9084	112230	11.6283	0.0440784	0.114859	0.00363877	38.89	625.452	6.43847
41	2016	0.284	76.368	4.33556	18.7971	124286	11.7303	0.042325	0.119929	0.00480505	36.42	639.311	6.46039
41	2017	0.289	75.383	4.32258	18.6847	135113	11.8139	0.0354108	0.117084	0.00328431	34.6136	658.05	6.48928
41	2018	0.151	77.555	4.35099	18.9311	140180	11.8507	0.0334397	0.120019	0.00272268	33.84	667.774	6.50395
41	2019	0.119	79.727	4.37861	19.1722	152465	11.9347	0.0274997	0.127031	0.00135735	31.71	689.076	6.53535
41	2020	0.133	79.727	4.37861	19.1722	136617	11.8249	0.0308419	0.128503	0.0027084	29.93	710.089	6.56539
41	2021	0.147	79.727	4.37861	19.1722	149857	11.9174	0.04511	0.132119	0.00405944	30.31	724.273	6.58517
42	2010	0.235	69.728	4.2446	18.0166	69368	11.1472	0.0304629	0.114108	0.00410053	55.6	775.367	6.65334
42	2011	0.105	78.417	4.36204	19.0274	79524	11.2838	0.0299454	0.12084	0.0049484	55.28	777.099	6.65557
42	2012	0.092	80.777	4.39169	19.287	86228	11.3648	0.0273564	0.120729	0.00401666	53.43	778.219	6.65701
42	2013	0.114	78.815	4.3671	19.0716	122912	11.7192	0.0284501	0.126464	0.00419527	52.49	780.664	6.66015
42	2014	0.185	76.853	4.34189	18.852	98362	11.4964	0.0324898	0.126614	0.00449294	52.3	795.723	6.67925
42	2015	0.12	74.891	4.31603	18.6282	102374	11.5364	0.032947	0.151005	0.00177274	51.2	797.168	6.68107
42	2016	0.199	72.772	4.28733	18.3812	110656	11.6142	0.0345121	0.143685	0.00448986	51.29	802.243	6.68741
42	2017	0.204	70.652	4.25777	18.1286	123955	11.7277	0.0276461	0.139023	0.00295348	52.016	815.505	6.70381
42	2018	0.122	73.368	4.29549	18.4512	132603	11.7951	0.026605	0.142418	0.00252247	51.25	928.586	6.83366
42	2019	0.123	76.083	4.33182	18.7647	143157	11.8717	0.0136037	0.146894	0.00179802	48.25	946.822	6.85311
42	2020	0.14	76.083	4.33182	18.7647	132614	11.7952	0.0137172	0.140393	0.0017499	45.89	959.658	6.86658
42	2021	0.157	76.083	4.33182	18.7647	146232	11.893	0.00058	0.037389	0.00170178	47.94	972.29	6.87965
43	2010	0.136	71.541	4.27027	18.2352	37359	10.5283	0.0040672	0.105573	0.00427155	52.43	775.072	6.65296
43	2011	0.038	77.103	4.34514	18.8803	43132	10.672	0.00192997	0.107795	0.00264667	51.51	775.751	6.65383
43	2012	0.032	76.907	4.3426	18.8581	40103	10.5992	0.00685342	0.104623	0.00368059	50.5	776.854	6.65525
43	2013	0.039	75.376	4.32249	18.6839	49614	10.812	0.00775724	0.107661	0.00427987	50.34	780.333	6.65972
43	2014	0.067	73.844	4.30195	18.5068	47118	10.7604	0.00760411	0.112394	0.00304208	47.17	751.596	6.6222
43	2015	0.047	72.313	4.281	18.327	50790	10.8355	0.00406269	0.121924	0.00182122	43.8	755.657	6.62759
43	2016	0.063	72.116	4.27828	18.3037	55779	10.9292	0.0031678	0.130097	0.00290839	41.09	759.331	6.63244
43	2017	0.066	71.919	4.27554	18.2802	58854	10.9828	0.00446937	0.140723	0.00245133	39.728	762.642	6.63679
43	2018	0.034	73.031	4.29088	18.4117	65055	11.083	0.00576302	0.14473	0.00457952	39.62	786.292	6.66733
43	2019	0.045	74.144	4.30601	18.5417	71225	11.1736	0.00792001	0.164062	0.00150561	42.57	789.513	6.67142
43	2020	0.048	74.144	4.30601	18.5417	71766	11.1812	0.00328447	0.149496	0.00244584	41.25	789.443	6.67133
43	2021	0.051	74.144	4.30601	18.5417	75524	11.2322	0.00566	0.0961685	0.00338607	42.07	796.91	6.68074
44	2010	0.191	67.752	4.21585	17.7734	52143	10.8617	0.0473806	0.0844483	0.00336581	58.24	1150.6	7.04804
44	2011	0.088	79.771	4.37916	19.177	59256	10.9896	0.041513	0.0891559	0.00583538	57.42	1157.34	7.05388
44	2012	0.08	79.513	4.37592	19.1487	63704	11.062	0.0389068	0.0895994	0.00515388	55.46	1160.66	7.05675
44	2013	0.098	76.832	4.34162	18.8497	90973	11.4183	0.0434192	0.0937945	0.00544794	54.86	1226.56	7.11197
44	2014	0.185	74.151	4.3061	18.5425	73458	11.2045	0.0457287	0.0958516	0.00259377	54.1	1242.66	7.12501
44	2015	0.129	71.47	4.26928	18.2267	76850	11.2496	0.0475259	0.114735	0.00273623	52.61	1260.79	7.1395
44	2016	0.195	70.737	4.25897	18.1388	83968	11.3382	0.0463056	0.11113	0.00266856	52.06	1187.31	7.07944
44	2017	0.231	70.004	4.24855	18.0502	94510	11.4565	0.0461553	0.109928	0.00300802	52.9143	1213.83	7.10154
44	2018	0.129	72.858	4.28851	18.3913	103858	11.5508	0.0426465	0.117342	0.00401466	53.87	1238.69	7.12181
44	2019	0.124	75.711	4.32692	18.7223	112751	11.6329	0.0529965	0.141398	0.00211045	53.87	1259.15	7.13819
44	2020	0.131	75.711	4.32692	18.7223	102541	11.538	0.0331304	0.129264	0.00205409	51.92	1277.08	7.15233
44	2021	0.138	75.711	4.32692	18.7223	153922	11.9442	0.05145	0.30595	0.00199774	54.35	1301.86	7.17155
45	2010	0.113	66.867	4.20271	17.6627	45323	10.7216	0.0477942	0.0917525	0.00267777	54.93	497.251	6.20909
45	2011	0.048	75.122	4.31911	18.6547	52477	10.8681	0.0399573	0.0960705	0.00466503	53.79	498.11	6.21082
45	2012	0.041	75.308	4.32159	18.6761	57350	10.9569	0.0389145	0.0958222	0.00515996	53.26	499.141	6.21289
45	2013	0.053	73.37	4.29552	18.4515	68823	11.1393	0.0363593	0.0867566	0.00400697	52.86	501.031	6.21667
45	2014	0.101	71.431	4.26873	18.2221	66917	11.1112	0.0309084	0.10776	0.00513225	51.08	503.436	6.22146
45	2015	0.062	69.493	4.24123	17.988	70894	11.1689	0.0281461	0.123137	0.00463555	49.26	506.873	6.22826
45	2016	0.122	68.906	4.23274	17.9161	77110	11.253	0.0291152	0.120703	0.00489631	48.13	511.146	6.23665
45	2017	0.139	68.32	4.2242	17.8439	82952	11.326	0.0287182	0.12463	0.00444955	47.3218	514.605	6.2434
45	2018	0.095	71.493	4.2696	18.2295	90304	11.4109	0.0309428	0.137978	0.00502828	46.84	559.966	6.32788
45	2019	0.085	74.665	4.31301	18.6021	102593	11.5385	0.0419569	0.149527	0.00534923	51.1	571.649	6.34853
45	2020	0.077	74.665	4.31301	18.6021	95579	11.4677	0.0260828	0.151316	0.00552486	49.61	579.381	6.36196
45	2021	0.069	74.665	4.31301	18.6021	78879	11.2757	0.01495	0.292685	0.0057005	51.17	585.395	6.37229
46	2010	0.237	66.041	4.19028	17.5584	63770	11.063	0.0230866	0.0789357	0.0032905	56.05	593.429	6.38592
46	2011	0.107	72.724	4.28667	18.3756	75820	11.2361	0.0155981	0.0754582	0.00331387	55.05	595.966	6.39018
46	2012	0.092	75.62	4.32572	18.7119	82966	11.3262	0.0164808	0.0757867	0.00416181	53.71	597.053	6.39201
46	2013	0.11	73.995	4.304	18.5244	89758	11.4049	0.0126106	0.0778161	0.00408778	53.01	597.778	6.39322
46	2014	0.216	72.371	4.28181	18.3339	86136	11.3637	0.00966661	0.0818018	0.00299608	51.89	598.623	6.39463
46	2015	0.147	70.746	4.2591	18.1399	90003	11.4076	0.0131308	0.0952409	0.00129088	50.45	616.016	6.42327
46	2016	0.231	69.698	4.24417	18.013	96204	11.4742	0.0111002	0.0971005	0.00564503	50.08	622.539	6.43381
46	2017	0.262	68.65	4.22902	17.8846	101588	11.5287	0.0171064	0.0934524	0.00423793	48.6869	626.646	6.44038
46	2018	0.134	71.655	4.27186	18.2488	107853	11.5885	0.0165091	0.103413	0.00263108	48.22	630.873	6.4471
46	2019	0.134	74.66	4.31294	18.6015	114561	11.6489	0.00784467	0.110772	0.00146466	47.93	635.342	6.45416
46	2020	0.161	74.66	4.31294	18.6015	113746	11.6417	0.0082917	0.111182	0.00256765	45.19	639.087	6.46004
46	2021	0.188	74.66	4.31294	18.6015	127875	11.7588	0.01117	0.105073	0.00367063	47.51	644.643	6.4687
47	2010	0.118	68.724	4.2301	17.8937	39897	10.5941	0.0113132	0.100669	0.00342626	51.47	490.404	6.19523
47	2011	0.045	73.173	4.29283	18.4284	45721	10.7303	0.00612623	0.0966172	0.00345764	50.69	492.232	6.19895
47	2012	0.038	75.36	4.32228	18.6821	50269	10.8251	0.00659341	0.101103	0.0047836	49.61	493.42	6.20136
47	2013	0.046	74.197	4.30672	18.5479	62553	11.0438	0.00521302	0.108103	0.00385418	48.86	496.07	6.20672
47	2014	0.092	73.034	4.29092	18.412	59056	10.9862	0.00533057	0.10975	0.00328048	47.02	496.893	6.20837
47	2015	0.061	71.871	4.27487	18.2745	62480	11.0426	0.00502158	0.133401	0.00314517	45.53	498.446	6.2115
47	2016	0.086	72.671	4.28594	18.3693	67158	11.1148	0.00618799	0.146376	0.00326937	44.6	504.478	6.22352
47	2017	0.107	73.472	4.2969	18.4634	69445	11.1483	0.00755139	0.135453	0.00299133	42.2653	508.499	6.23146
47	2018	0.072	74.765	4.31435	18.6136	73428	11.2041	0.00514094	0.135253	0.00251762	42.57	619.631	6.42912
47	2019	0.068	76.058	4.3315	18.7619	81224	11.305	0.00327633	0.145384	0.00298039	40.2	631.603	6.44826
47	2020	0.075	76.058	4.3315	18.7619	67329	11.1173	0.00069162	0.149537	0.00156177	38.56	645.403	6.46987
47	2021	0.082	76.058	4.3315	18.7619	107534	11.5856	0.02259	0.0979378	0.00014314	41.25	650.704	6.47805
48	2010	0.103	66.909	4.20333	17.668	30153	10.314	0.00558866	0.14238	0.00292642	54.86	239.989	5.48059
48	2011	0.057	74.877	4.31585	18.6265	36508	10.5053	0.00318929	0.137701	0.00551953	55.57	239.57	5.47885
48	2012	0.049	75.873	4.32906	18.7408	38476	10.5578	0.00328985	0.144014	0.00438322	53.11	239.683	5.47932
48	2013	0.072	74.083	4.30519	18.5346	41597	10.6358	0.00387803	0.158662	0.00372055	52.62	240.136	5.4812
48	2014	0.146	72.294	4.28074	18.3248	43740	10.686	0.00386109	0.17515	0.00697099	50.12	240.136	5.4812
48	2015	0.093	70.504	4.25567	18.1107	53847	10.8939	0.00326383	0.204196	0.00450694	46.66	241.165	5.48548
48	2016	0.139	70.543	4.25622	18.1154	58281	10.973	0.00324211	0.217975	0.00660234	45.11	244.432	5.49894
48	2017	0.158	70.582	4.25678	18.1201	61250	11.0227	0.00375103	0.227717	0.00665302	44.0947	247.045	5.50957
48	2018	0.089	71.649	4.27178	18.2481	66936	11.1115	0.00334384	0.244285	0.00379387	44.99	253.489	5.53532
48	2019	0.083	72.716	4.28656	18.3746	71087	11.1717	0.00340937	0.285158	0.00255524	41.37	255.851	5.54459
48	2020	0.093	72.716	4.28656	18.3746	72192	11.1871	0.00271812	0.280425	0.00247741	40.27	257.547	5.5512
48	2021	0.103	72.716	4.28656	18.3746	86867	11.3721	0.02575	0.0280753	0.00239959	43.23	258.593	5.55526
49	2010	0.069	71.116	4.26431	18.1844	66581	11.1062	0.0070593	0.172338	0.00334154	45.52	770.653	6.64724
49	2011	0.012	73.866	4.30225	18.5094	79765	11.2868	0.00901679	0.214812	0.00415692	45.18	781.443	6.66114
49	2012	0.009	73.805	4.30143	18.5023	87883	11.3838	0.0135687	0.205332	0.00183727	44.88	783.505	6.66378
49	2013	0.012	72.331	4.28125	18.3291	95964	11.4717	0.0139253	0.231095	0.00314795	44.21	786.942	6.66815
49	2014	0.022	70.856	4.26065	18.1531	88746	11.3935	0.012078	0.21238	0.00183234	41.89	790.378	6.67251
49	2015	0.015	69.382	4.23963	17.9744	95113	11.4628	0.00444085	0.25745	0.00318945	41.14	794.502	6.67772
49	2016	0.015	68.591	4.22816	17.8773	107463	11.5849	0.0112473	0.232805	0.00228311	41.09	799.451	6.68392
49	2017	0.016	67.799	4.21655	17.7793	104882	11.5606	0.0224278	0.228942	0.00293212	33.0264	802.605	6.68786
49	2018	0.01	68.37	4.22493	17.8501	112490	11.6306	0.0209885	0.247342	0.00239187	32.53	803.975	6.68957
49	2019	0.01	68.942	4.23327	17.9205	116781	11.6681	0.0251871	0.237334	0.00215947	34.66	798.492	6.68272
49	2020	0.014	68.942	4.23327	17.9205	130130	11.7763	0.0183315	0.206788	0.00307971	39.02	794.38	6.67756
49	2021	0.018	68.942	4.23327	17.9205	116323	11.6641	0.17862	0.177275	0.00399995	44.25	798.492	6.68272
50	2010	0.059	67.961	4.21893	17.7994	41172	10.6255	0.00368431	0.0908598	0.00335458	51.69	634.258	6.45246
50	2011	0.035	72.521	4.28388	18.3516	46011	10.7366	0.00335343	0.0952287	0.00384193	50.49	637.446	6.45747
50	2012	0.029	74.495	4.31073	18.5824	48505	10.7894	0.0103038	0.097794	0.00445633	48.76	638.083	6.45847
50	2013	0.116	73.385	4.29572	18.4532	53086	10.8797	0.00785625	0.103058	0.0037515	48.06	641.59	6.46395
50	2014	0.064	72.276	4.28049	18.3226	56208	10.9368	0.00502413	0.108929	0.00336443	46.61	639.146	6.46013
50	2015	0.045	71.166	4.26502	18.1903	58917	10.9839	0.00203912	0.128017	0.00374312	44.11	642.758	6.46577
50	2016	0.069	71.073	4.26371	18.1792	64287	11.0711	0.00573871	0.132753	0.00429501	43.5	646.052	6.47088
50	2017	0.079	70.98	4.2624	18.168	71950	11.1837	0.00682101	0.128384	0.00116009	44.1721	650.09	6.47711
50	2018	0.05	72.393	4.28211	18.3365	79541	11.284	0.00392225	0.133957	0.00210349	44.77	645.572	6.47014
50	2019	0.052	73.805	4.30143	18.5023	83555	11.3333	0.00836742	0.150981	0.00107792	45.58	651.542	6.47934
50	2020	0.058	73.805	4.30143	18.5023	79889	11.2884	0.00475964	0.133038	0.00070784	43.66	659.403	6.49133
50	2021	0.064	73.805	4.30143	18.5023	82174	11.3166	0.00617	0.0896739	0.00033776	43.95	662.786	6.49645
51	2010	0.049	68.232	4.22291	17.833	31296	10.3512	0.00382823	0.210622	0.00411734	49.54	122.442	4.80764
51	2011	0.033	72.744	4.28695	18.3779	37706	10.5376	0.00358455	0.203997	0.00545124	50.33	122.326	4.80669
51	2012	0.028	74.447	4.31009	18.5769	42244	10.6512	0.00733266	0.198926	0.00674099	50.27	122.384	4.80716
51	2013	0.033	73.282	4.29431	18.4411	37238	10.5251	0.00805368	0.208625	0.00557103	50.64	122.696	4.80971
51	2014	0.061	72.118	4.2783	18.3039	49459	10.8089	0.0104184	0.217246	0.0079319	48.07	123.193	4.81376
51	2015	0.039	70.953	4.26202	18.1648	51676	10.8527	0.0123553	0.268938	0.0123891	45.67	123.656	4.8175
51	2016	0.053	70.596	4.25697	18.1218	56238	10.9373	0.0121458	0.301263	0.00982874	44.9	125.159	4.82958
51	2017	0.058	70.238	4.25189	18.0786	57500	10.9595	0.0116936	0.311532	0.00681159	40.5701	126.373	4.83924
51	2018	0.036	71.385	4.26809	18.2166	63611	11.0605	0.00507266	0.319017	0.00772422	41.43	141.476	4.95213
51	2019	0.03	72.531	4.28401	18.3528	66936	11.1115	0.00564164	0.355509	0.00923567	38.68	143.271	4.96474
51	2020	0.026	72.531	4.28401	18.3528	61811	11.0318	0.00268955	0.342267	0.00617864	36.04	145.181	4.97798
51	2021	0.022	72.531	4.28401	18.3528	68020	11.1276	0.02924	0.196546	0.00312162	37.25	145.528	4.98037
52	2010	0.097	72.143	4.27865	18.3069	44667	10.707	0.0256882	0.0809279	0.00399226	44.88	594.533	6.38778
52	2011	0.05	76.794	4.34113	18.8454	52152	10.8619	0.0220823	0.0951112	0.00200888	45.8	601.604	6.3996
52	2012	0.039	76.403	4.33602	18.8011	58304	10.9734	0.0200342	0.0946484	0.00283112	45.44	607.453	6.40928
52	2013	0.05	76.51	4.33742	18.8132	71427	11.1764	0.0189345	0.109895	0.00305752	45.6	635.027	6.45367
52	2014	0.132	76.617	4.33882	18.8254	69995	11.1562	0.018378	0.106615	0.00473395	45.5	632.601	6.44984
52	2015	0.07	76.724	4.34021	18.8375	75259	11.2287	0.0186086	0.12565	0.00472524	43.6	636.683	6.45627
52	2016	0.144	75.581	4.3252	18.7074	82251	11.3175	0.0194385	0.127848	0.00453721	41.8	620.907	6.43118
52	2017	0.176	74.438	4.30997	18.5758	932390	13.7455	0.0189177	0.125119	0.00276333	41.7079	657.905	6.48906
52	2018	0.169	75.52	4.3244	18.7004	102037	11.5331	0.00656087	0.108589	0.00390625	40.79	666.884	6.50262
52	2019	0.221	76.602	4.33862	18.8237	120879	11.7025	0.0069129	0.100267	0.0024386	40.79	672.598	6.51115
52	2020	0.182	76.602	4.33862	18.8237	121015	11.7037	0.00695233	0.0949502	0.0028887	38.33	679.128	6.52081
52	2021	0.143	76.602	4.33862	18.8237	136583	11.8247	0.00699177	0.0841581	0.0033388	37.88	655.457	6.48533
53	2010	0.052	69.862	4.24652	18.0329	58337	10.974	0.0557488	0.142826	0.00414383	49.73	2263.41	7.72463
53	2011	0.086	76.97	4.34342	18.8653	70832	11.1681	0.0438926	0.148379	0.00280236	51.08	2294.74	7.73838
53	2012	0.07	77.396	4.34894	18.9132	77392	11.2566	0.0357303	0.157756	0.001998	48.77	2332.88	7.75486
53	2013	0.094	77.001	4.34382	18.8688	153206	11.9395	0.0380864	0.164432	0.00294497	47.54	2657.07	7.88498
53	2014	0.172	76.605	4.33866	18.824	86832	11.3717	0.0369856	0.159225	0.00260999	44.61	2803.56	7.93865
53	2015	0.099	76.21	4.33349	18.7792	90379	11.4118	0.037624	0.171048	0.00238332	43.6	2671.55	7.89041
53	2016	0.14	75.959	4.33019	18.7506	97282	11.4854	0.0390367	0.184219	0.00323415	40.82	2736.9	7.91458
53	2017	0.191	75.708	4.32688	18.7219	109740	11.6059	0.0368999	0.172987	0.00549159	41.734	2813.42	7.94216
53	2018	0.1	75.616	4.32567	18.7114	118015	11.6786	0.0238239	0.163204	0.00051203	41.33	2916.6	7.97817
53	2019	0.098	75.524	4.32445	18.7009	142739	11.8688	0.0227835	0.151782	0.00174133	41.6	3010.68	8.00992
53	2020	0.119	75.524	4.32445	18.7009	123962	11.7277	0.026039	0.153023	0.00215732	39.47	3045.97	8.02157
53	2021	0.14	75.524	4.32445	18.7009	136210	11.822	0.0292945	0.147974	0.0025733	40.99	3104.77	8.04069
54	2010	0.033	66.617	4.19896	17.6313	30161	10.3143	0.0182722	0.091386	0.00489396	56.11	672.597	6.51115
54	2011	0.011	71.708	4.2726	18.2551	37724	10.5381	0.0155314	0.0900642	0.00322893	58.37	675.381	6.51528
54	2012	0.01	71.519	4.26996	18.2326	42957	10.668	0.0134139	0.0969017	0.00372562	58.21	680.223	6.52242
54	2013	0.011	70.957	4.26207	18.1653	40205	10.6017	0.0139119	0.105096	0.00359304	56.56	714.113	6.57104
54	2014	0.024	70.396	4.25414	18.0977	52890	10.876	0.0139421	0.102434	0.00314575	57.7	726.216	6.58785
54	2015	0.017	69.834	4.24612	18.0295	57873	10.966	0.014205	0.114036	0.00423339	57.35	733.479	6.5978
54	2016	0.031	69.412	4.24006	17.9781	63313	11.0558	0.0145783	0.110043	0.00452337	56.07	740.741	6.60765
54	2017	0.027	68.991	4.23398	17.9265	70646	11.1654	0.0151442	0.1071	0.00410272	56.0584	748.003	6.61741
54	2018	0.02	71.494	4.26961	18.2296	77325	11.2558	0.00372713	0.0960331	0.00468201	52.62	757.686	6.63027
54	2019	0.017	73.997	4.30402	18.5246	89342	11.4002	0.00355399	0.0908782	0.00254453	53.1	769.789	6.64612
54	2020	0.022	73.997	4.30402	18.5246	82753	11.3236	0.00357311	0.0969278	0.00258264	51.53	777.052	6.65551
54	2021	0.027	73.997	4.30402	18.5246	89792	11.4053	0.00359223	0.0959723	0.00262076	52.24	779.472	6.65862
55	2010	0.179	66.079	4.19085	17.5632	37917	10.5432	0.00599472	0.0964508	0.00254165	49.25	109.009	4.69143
55	2011	0.059	72.559	4.2844	18.3561	48376	10.7868	0.004904	0.0977917	0.0042133	50.41	109.297	4.69407
55	2012	0.054	74.044	4.30466	18.5301	53422	10.886	0.00485473	0.112005	0.00535824	50.95	109.035	4.69167
55	2013	0.065	72.632	4.28541	18.3647	53151	10.8809	0.00523929	0.122181	0.00481295	52.24	108.861	4.69007
55	2014	0.146	71.221	4.26579	18.1969	64590	11.0758	0.00531715	0.118114	0.00620018	52.49	108.861	4.69007
55	2015	0.077	69.809	4.24576	18.0265	67978	11.1269	0.00568503	0.140498	0.00581655	51.09	109.297	4.69407
55	2016	0.12	68.953	4.23343	17.9219	73261	11.2018	0.00610037	0.130895	0.0035503	50.1	108.682	4.68842
55	2017	0.109	68.097	4.22093	17.8163	83440	11.3319	0.0059216	0.135722	0.00576265	51.2696	108.682	4.68842
55	2018	0.082	67.402	4.21067	17.7298	91400	11.423	0.0011184	0.126189	0.00383562	52.59	108.682	4.68842
55	2019	0.086	66.707	4.20031	17.6426	100641	11.5193	0.0005146	0.121687	0.00489219	53.92	108.249	4.68443
55	2020	0.098	66.707	4.20031	17.6426	108304	11.5927	0.00051913	0.123767	0.0053281	51.89	107.816	4.68042
55	2021	0.11	66.707	4.20031	17.6426	118780	11.685	0.00052367	0.119287	0.00576401	50.9	107.383	4.6764
56	2010	0.196	66.149	4.19191	17.5721	44563	10.7047	0.0283584	0.0625208	0.00312793	60.16	738.992	6.60529
56	2011	0.094	71.173	4.26511	18.1912	52245	10.8637	0.0244251	0.0693615	0.00464768	62.34	745.347	6.61385
56	2012	0.084	72.572	4.28458	18.3576	57291	10.9559	0.017624	0.0740439	0.00380339	62.22	752.61	6.62355
56	2013	0.106	71.825	4.27423	18.2691	74119	11.2134	0.0165111	0.0784856	0.00236481	61.84	768.044	6.64385
56	2014	0.223	71.078	4.26378	18.1798	68254	11.131	0.0159587	0.0800716	0.00348259	61.98	774.399	6.65209
56	2015	0.142	70.331	4.25321	18.0898	72421	11.1903	0.0160371	0.0854139	0.00362737	59.95	778.938	6.65793
56	2016	0.212	70.175	4.25099	18.0709	77784	11.2617	0.0162674	0.0863568	0.00393364	58.48	784.385	6.6649
56	2017	0.15	70.019	4.24877	18.052	87615	11.3807	0.0142405	0.0803283	0.00328407	58.2641	789.832	6.67182
56	2018	0.108	72.039	4.27721	18.2945	97614	11.4888	0.00465626	0.070115	0.00267506	57.69	792.556	6.67526
56	2019	0.118	74.059	4.30486	18.5318	114067	11.6445	0.00443621	0.0664648	0.00352	58.86	795.279	6.67869
56	2020	0.142	74.059	4.30486	18.5318	115768	11.6593	0.0045038	0.0703968	0.00247117	57.17	778.207	6.65699
56	2021	0.166	74.059	4.30486	18.5318	128715	11.7654	0.0045714	0.0682959	0.00142234	56.94	783.519	6.6638
57	2010	0.355	64.793	4.1712	17.3989	29769	10.3012	0.0331569	0.103107	0.00407303	45.57	380.8	5.94227
57	2011	0.23	71.048	4.26336	18.1762	36641	10.5089	0.0324142	0.103172	0.00715662	47.29	383.176	5.94849
57	2012	0.064	69.09	4.23541	17.9387	41433	10.6318	0.0278507	0.110175	0.00342925	47.96	387.926	5.96082
57	2013	0.096	68.824	4.23155	17.906	45726	10.7304	0.0261884	0.117286	0.00348675	48.82	390.301	5.96692
57	2014	0.177	68.558	4.22768	17.8733	50685	10.8334	0.0248047	0.109523	0.00469307	49.77	385.093	5.95349
57	2015	0.112	68.292	4.22379	17.8404	55570	10.9254	0.0244196	0.128575	0.00772565	48.53	396.635	5.98302
57	2016	0.148	67.662	4.21452	17.7622	62196	11.038	0.0247313	0.118114	0.00532665	46.75	392.012	5.97129
57	2017	0.203	67.032	4.20517	17.6835	70216	11.1593	0.0232799	0.120441	0.00547123	47.5903	392.012	5.97129
57	2018	0.425	69.445	4.24054	17.9821	77102	11.2529	0.0137967	0.108888	0.00640231	47.81	393.564	5.97524
57	2019	0.426	71.857	4.27468	18.2729	92075	11.4304	0.00803496	0.0928842	0.00240529	48.82	392.788	5.97327
57	2020	0.434	71.857	4.27468	18.2729	89005	11.3964	0.00895794	0.0979233	0.00234742	45.25	392.788	5.97327
57	2021	0.442	71.857	4.27468	18.2729	99428	11.5072	0.00988092	0.0895055	0.00228954	48.98	393.564	5.97524
58	2010	0.125	67.768	4.21609	17.7754	26279	10.1765	0.0065767	0.119433	0.00502513	41.83	100.668	4.61183
58	2011	0.032	76.995	4.34374	18.8681	33775	10.4275	0.00562821	0.130069	0.00385109	42.13	100.837	4.61351
58	2012	0.026	75.986	4.33055	18.7537	37756	10.5389	0.00553064	0.131751	0.00465503	42.8	100.076	4.60593
58	2013	0.032	74.134	4.30587	18.5405	34994	10.4629	0.00588113	0.161078	0.00652819	43.51	100.457	4.60973
58	2014	0.063	72.282	4.28058	18.3233	47044	10.7588	0.00598053	0.154464	0.00714286	44.11	101.218	4.61727
58	2015	0.04	70.43	4.25462	18.1018	50932	10.8382	0.00675654	0.179147	0.00543706	43.16	101.979	4.62476
58	2016	0.043	68.912	4.23283	17.9169	55009	10.9153	0.00740399	0.171376	0.00692106	42.14	101.979	4.62476
58	2017	0.05	67.395	4.21057	17.7289	60903	11.017	0.00976852	0.174432	0.00289157	42.9937	102.359	4.62849
58	2018	0.034	69.359	4.2393	17.9716	66760	11.1089	0.00214376	0.165365	0.00449843	43.28	101.979	4.62476
58	2019	0.033	71.324	4.26723	18.2093	74036	11.2123	0.00279888	0.155863	0.00523636	41.73	101.979	4.62476
58	2020	0.038	71.324	4.26723	18.2093	74903	11.2239	0.00122342	0.166167	0.00636022	37.83	102.002	4.62499
58	2021	0.043	71.324	4.26723	18.2093	79010	11.2773	-0.00035203	0.168454	0.00748408	35.65	101.598	4.62103
59	2010	0.058	65.48	4.18174	17.487	38698	10.5635	0.0112764	0.111831	0.00256534	53.25	134.268	4.89984
59	2011	0.032	72.478	4.28328	18.3465	48554	10.7904	0.00899388	0.110881	0.00283728	56.51	135.341	4.9078
59	2012	0.023	71.475	4.26935	18.2273	53590	10.8891	0.00914191	0.12156	0.00366021	57.06	134.816	4.90391
59	2013	0.03	70.847	4.26052	18.1521	48842	10.7963	0.00899749	0.13475	0.00408893	53.79	137.964	4.92699
59	2014	0.062	70.218	4.2516	18.0761	62716	11.0464	0.00912472	0.126495	0.00358066	54.05	139.013	4.93457
59	2015	0.037	69.59	4.24262	17.9998	66863	11.1104	0.00931508	0.148388	0.0029301	52.62	136.993	4.91993
59	2016	0.064	68.414	4.22558	17.8555	72354	11.1893	0.00972974	0.144683	0.00472358	51.01	138.043	4.92757
59	2017	0.081	67.238	4.20824	17.7093	82258	11.3176	0.00926725	0.138323	0.00323132	51.9117	138.568	4.93136
59	2018	0.07	68.126	4.22136	17.8199	90655	11.4148	0.00123926	0.12599	0.00349345	47.94	138.743	4.93262
59	2019	0.072	69.013	4.23429	17.9292	101476	11.5276	0.00123112	0.120299	0.001665	45.46	138.743	4.93262
59	2020	0.081	69.013	4.23429	17.9292	105548	11.5669	0.00093351	0.11603	0.00329257	43.99	143.473	4.96615
59	2021	0.09	69.013	4.23429	17.9292	113151	11.6365	0.00063589	0.111606	0.00492013	42.89	143.473	4.96615
60	2010	0.032	65.728	4.18552	17.5186	25200	10.1346	0.00650545	0.117256	0.00266802	42.95	209.783	5.34607
60	2011	0.012	72.695	4.28627	18.3721	32936	10.4023	0.0066052	0.122644	0.00233615	46.85	210.378	5.3489
60	2012	0.012	73.783	4.30113	18.4997	38015	10.5457	0.00703337	0.132257	0.00441258	47.84	211.121	5.35243
60	2013	0.015	72.403	4.28225	18.3376	35698	10.4828	0.00721553	0.150118	0.0038221	50.66	217.811	5.38363
60	2014	0.027	71.022	4.26299	18.1731	48369	10.7866	0.00779538	0.145269	0.00491449	51.28	220.785	5.39719
60	2015	0.016	69.642	4.24337	18.0062	52006	10.8591	0.00879638	0.166743	0.00356072	51.09	223.759	5.41057
60	2016	0.039	69.478	4.24101	17.9862	56358	10.9395	0.00946144	0.16445	0.00366569	49.7	228.731	5.43255
60	2017	0.051	69.315	4.23866	17.9662	61964	11.0343	0.00257884	0.165609	0.00405405	48.8606	228.219	5.4303
60	2018	0.037	69.162	4.23645	17.9475	66878	11.1106	0.00061787	0.153922	0.00297929	49.87	229.706	5.4368
60	2019	0.04	69.009	4.23424	17.9288	84251	11.3416	0.00058519	0.13845	0.00277692	51.22	232.264	5.44787
60	2020	0.038	69.009	4.23424	17.9288	83541	11.3331	0.00056564	0.136338	0.0021322	50.39	234.497	5.45744
60	2021	0.036	69.009	4.23424	17.9288	100136	11.5143	0.00054608	0.118912	0.00148747	55.41	234.409	5.45707
61	2010	0.121	73.975	4.30373	18.5221	57966	10.9676	0.0209295	0.0861274	0.00236726	41.87	852.357	6.748
61	2011	0.071	77.455	4.3497	18.9199	64311	11.0715	0.0207325	0.0900719	0.00379728	41.51	860.745	6.7578
61	2012	0.051	76.762	4.34071	18.8418	69444	11.1483	0.0160341	0.0969411	0.00229829	40.35	868.809	6.76712
61	2013	0.065	76.516	4.3375	18.8139	85321	11.3542	0.0156368	0.0992925	0.00206469	39.26	874.984	6.77421
61	2014	0.147	76.27	4.33428	18.786	82052	11.3151	0.0152753	0.0990216	0.00297418	39.19	883.539	6.78394
61	2015	0.089	76.024	4.33105	18.758	85919	11.3612	0.0161167	0.107894	0.00194704	37.82	891.723	6.79316
61	2016	0.133	74.406	4.30954	18.5721	90999	11.4186	0.0174412	0.11341	0.00512244	36.24	904.364	6.80723
61	2017	0.12	72.788	4.28755	18.3831	98275.2	11.4955	0.0177134	0.11581	0.00324544	35.925	915.379	6.81934
61	2018	0.094	74.875	4.31582	18.6263	106302	11.574	0.0226756	0.129606	0.00345534	36.01	932.733	6.83812
61	2019	0.1	76.962	4.34331	18.8644	106416	11.5751	0.0163823	0.126789	0.00119669	34.58	869.68	6.76813
61	2020	0.119	76.962	4.34331	18.8644	110199	11.61	0.0130889	0.127089	0.00278211	34.82	898.282	6.80048
61	2021	0.138	76.962	4.34331	18.8644	124200	11.7296	0.00979542	0.120735	0.00436752	34.67	911.363	6.81494
62	2010	0.135	69.54	4.2419	17.9937	65827	11.0948	0.0339636	0.0994991	0.00348953	48.69	779.854	6.65911
62	2011	0.058	75.114	4.31901	18.6538	75563	11.2327	0.0354738	0.105315	0.00349697	47.63	787.012	6.66824
62	2012	0.05	76.025	4.33106	18.7581	82680	11.3227	0.0397682	0.111503	0.00481144	46.59	793.58	6.67656
62	2013	0.063	75.42	4.32307	18.689	103444	11.5468	0.0427154	0.135074	0.00432825	45.48	802.135	6.68728
62	2014	0.123	74.814	4.31501	18.6193	96524	11.4775	0.0429751	0.132343	0.00356391	44.76	801.826	6.68689
62	2015	0.081	74.209	4.30689	18.5493	102519	11.5378	0.0448081	0.141232	0.00335946	43.29	806.329	6.69249
62	2016	0.077	73.4	4.29592	18.455	109407	11.6028	0.0464618	0.145732	0.00524994	41.56	815.813	6.70418
62	2017	0.069	72.591	4.28484	18.3599	119215	11.6887	0.0473736	0.138407	0.00357048	41.2388	822.751	6.71265
62	2018	0.039	74.545	4.3114	18.5882	128459	11.7634	0.0320007	0.142453	0.00265092	40.42	832.725	6.7247
62	2019	0.039	76.499	4.33728	18.812	124282	11.7303	0.0343246	0.134225	0.00180985	35.63	878.686	6.77843
62	2020	0.049	76.499	4.33728	18.812	123828	11.7266	0.0325524	0.127788	0.00142629	35.17	894.864	6.79667
62	2021	0.059	76.499	4.33728	18.812	140400	11.8523	0.0307801	0.11271	0.00104274	35.87	908.235	6.8115
63	2010	0.302	64.407	4.16522	17.3491	63397	11.0572	0.010588	0.0704178	0.00493259	61.62	759.505	6.63267
63	2011	0.132	71.384	4.26807	18.2164	72176	11.1869	0.00885483	0.0771868	0.00434783	60.22	763.813	6.63832
63	2012	0.108	72.465	4.2831	18.345	77876	11.2629	0.00887726	0.0817729	0.00544491	59.07	767.669	6.64336
63	2013	0.13	71.68	4.27221	18.2518	89441	11.4013	0.00858619	0.0853784	0.00428171	57.12	769.899	6.64626
63	2014	0.255	70.895	4.2612	18.1578	87531	11.3797	0.00829539	0.084999	0.00470662	55.77	773.68	6.65116
63	2015	0.16	70.11	4.25007	18.0631	89235	11.399	0.00886553	0.0927042	0.00489425	53.96	778.206	6.65699
63	2016	0.384	69.543	4.24195	17.9941	94587	11.4573	0.00956131	0.0935379	0.00532806	52.48	785.733	6.66662
63	2017	0.308	68.977	4.23377	17.9248	101569	11.5285	0.0101015	0.0934799	0.00442804	52.187	789.338	6.67119
63	2018	0.175	71.57	4.27068	18.2387	107720	11.5873	0.0116782	0.132837	0.00557297	52.09	788.242	6.66981
63	2019	0.123	74.162	4.30625	18.5438	77510	11.2582	0.00598116	0.137201	0.00477759	49.92	787.404	6.66874
63	2020	0.116	74.162	4.30625	18.5438	78092	11.2656	0.0070989	0.142311	0.00485866	48.38	789.606	6.67153
63	2021	0.109	74.162	4.30625	18.5438	89300	11.3998	0.00821664	0.12994	0.00493972	49.35	789.405	6.67128
64	2010	0.16	65.473	4.18164	17.4861	36839	10.5143	0.0118786	0.0946762	0.00245422	60.08	818.285	6.70721
64	2011	0.057	69.82	4.24592	18.0278	41746	10.6394	0.00495055	0.102674	0.00368386	58.93	822.449	6.71229
64	2012	0.049	69.79	4.24549	18.0242	45262	10.7202	0.00527895	0.109921	0.00269881	58.21	826.613	6.71734
64	2013	0.058	69.442	4.24049	17.9818	46228	10.7413	0.00536221	0.113515	0.00282144	56.68	832.968	6.725
64	2014	0.114	69.095	4.23548	17.9393	51890	10.8569	0.00324337	0.109693	0.00318866	54.33	839.373	6.73266
64	2015	0.074	68.747	4.23043	17.8966	52692	10.8722	0.003059	0.1164	0.00315236	52.69	849.693	6.74488
64	2016	0.126	67.921	4.21835	17.7944	54984	10.9148	0.00325631	0.114376	0.00442478	51.24	857.932	6.75452
64	2017	0.09	67.094	4.20609	17.6912	58798	10.9819	0.0026422	0.106476	0.00348381	51.8733	858.961	6.75572
64	2018	0.057	69.745	4.24485	18.0187	61226	11.0223	0.00296386	0.108117	0.00345274	50.77	860.495	6.75751
64	2019	0.054	72.397	4.28217	18.3369	43100	10.6713	0.00589753	0.157703	0.0028002	43.51	861.744	6.75896
64	2020	0.055	72.397	4.28217	18.3369	44954	10.7134	0.0121343	0.156372	0.00280418	40.62	845.749	6.74022
64	2021	0.056	72.397	4.28217	18.3369	50600	10.8317	0.018371	0.140876	0.00280815	40.73	844.238	6.73843
65	2010	0.108	68.241	4.22305	17.8341	116448	11.6652	0.00601669	0.0866219	0.00623515	72.55	257.09	5.54943
65	2011	0.045	73.189	4.29305	18.4302	130811	11.7815	0.00338705	0.0970318	0.00607815	71.55	259.362	5.55822
65	2012	0.04	73.379	4.29564	18.4525	145395	11.8872	0.00341473	0.100782	0.0061324	70.85	261.583	5.56675
65	2013	0.052	72.334	4.28129	18.3295	173807	12.0657	0.00368425	0.103581	0.00354715	69.49	264.031	5.57607
65	2014	0.083	71.288	4.26673	18.205	163982	12.0075	0.00385168	0.101805	0.00419367	66.6	255.844	5.54457
65	2015	0.055	70.243	4.25196	18.0792	163938	12.0072	0.00400601	0.107492	0.00314713	64.64	257.552	5.55122
65	2016	0.129	68.518	4.2271	17.8683	164024	12.0078	0.00425767	0.110386	0.00328492	62.17	259.857	5.56013
65	2017	0.139	66.794	4.20161	17.6535	177962	12.0893	0.00411071	0.105363	0.00291705	62.7022	262.041	5.5685
65	2018	0.08	69.517	4.24157	17.9909	191942	12.1649	0.00251359	0.109988	0.00258523	62.21	263.86	5.57542
65	2019	0.066	72.24	4.27999	18.3183	134022	11.8058	0.00576886	0.104998	0.0031072	57.45	264.467	5.57772
65	2020	0.084	72.24	4.27999	18.3183	135910	11.8197	0.0102932	0.104423	0.00275887	56.29	266.107	5.5839
65	2021	0.102	72.24	4.27999	18.3183	156900	11.9634	0.0148175	0.0919349	0.00241055	57.76	266.287	5.58457
66	2010	0.131	66.819	4.20199	17.6567	62254	11.039	0.0179135	0.0743072	0.00289017	58.89	506.907	6.22833
66	2011	0.057	73.139	4.29236	18.4244	70380	11.1617	0.0176239	0.0830541	0.00516662	57.69	507.453	6.2294
66	2012	0.051	74.815	4.31502	18.6194	75672	11.2342	0.0168573	0.0902929	0.00424307	56.52	507.977	6.23044
66	2013	0.065	73.254	4.29393	18.4379	86235	11.3648	0.017717	0.096501	0.00518832	54.78	508.42	6.23131
66	2014	0.12	71.694	4.27241	18.2535	85795	11.3597	0.0181051	0.0957774	0.00248921	52.98	505.505	6.22556
66	2015	0.079	70.133	4.25039	18.0658	91979	11.4293	0.0185166	0.0998329	0.00294391	51.56	506.397	6.22732
66	2016	0.145	72.09	4.27792	18.3006	98388	11.4967	0.0197738	0.0963852	0.00270453	49.98	509.962	6.23434
66	2017	0.143	74.048	4.30471	18.5306	103771	11.5499	0.0197355	0.0964203	0.002002	50.0352	511.833	6.238
66	2018	0.083	75.674	4.32643	18.718	110231	11.6103	0.0225042	0.105226	0.00274859	49.08	514.172	6.24256
66	2019	0.079	77.301	4.34771	18.9026	107343	11.5838	0.0174922	0.101202	0.0026903	41.62	514.821	6.24382
66	2020	0.118	77.301	4.34771	18.9026	110058	11.6088	0.0201407	0.108155	0.00219812	40.84	512.233	6.23878
66	2021	0.157	77.301	4.34771	18.9026	122700	11.7175	0.0227892	0.105171	0.00170595	41.31	510.84	6.23606
67	2010	0.207	65.6	4.18358	17.5023	31561	10.3597	0.0121876	0.0991802	0.00367232	53.35	722.868	6.58323
67	2011	0.095	70.119	4.25019	18.0642	35729	10.4837	0.0163452	0.103701	0.00440589	53.02	726.173	6.58779
67	2012	0.083	69.61	4.24291	18.0023	39165	10.5755	0.0152417	0.113655	0.00222965	52.47	728.773	6.59136
67	2013	0.104	69.528	4.24173	17.9923	41292	10.6284	0.0146829	0.122309	0.00267112	51.11	733.052	6.59722
67	2014	0.205	69.445	4.24054	17.9821	46213	10.741	0.0143299	0.122857	0.00390992	49.07	731.027	6.59445
67	2015	0.123	69.363	4.23935	17.9721	48529	10.7899	0.0142316	0.128351	0.0031746	47.25	741.861	6.60916
67	2016	0.189	69.063	4.23502	17.9354	51662	10.8525	0.00782178	0.127477	0.00360053	45.32	746.795	6.61579
67	2017	0.182	68.763	4.23067	17.8985	55430	10.9229	0.00865284	0.122848	0.00288652	45.7681	748.717	6.61836
67	2018	0.113	70.323	4.2531	18.0889	58972	10.9848	0.00297694	0.142875	0.00293887	45.31	746.036	6.61477
67	2019	0.106	71.884	4.27505	18.2761	52331	10.8653	0.00712834	0.152695	0.00260832	40.27	746.938	6.61598
67	2020	0.095	71.884	4.27505	18.2761	53773	10.8925	0.0124666	0.154794	0.00296694	39.21	747.296	6.61646
67	2021	0.084	71.884	4.27505	18.2761	60700	11.0137	0.0178049	0.142819	0.00332556	40.14	745.24	6.61371
68	2010	0.11	65.483	4.18179	17.4874	37390	10.5292	0.00393464	0.0847585	0.00238892	53.59	708.323	6.5629
68	2011	0.05	69.238	4.23755	17.9568	41850	10.6418	0.00280825	0.0894068	0.00309789	52.2	710.384	6.56581
68	2012	0.042	71.283	4.26666	18.2044	41850	10.6418	0.00420881	0.0940419	0.00327103	50.67	712.304	6.5685
68	2013	0.05	70.646	4.25768	18.1278	49923	10.8182	0.00779437	0.0915285	0.0016592	49.01	717.341	6.57555
68	2014	0.098	70.01	4.24864	18.0509	53853	10.894	0.0084533	0.0937947	0.00257164	47.63	719.11	6.57801
68	2015	0.065	69.373	4.2395	17.9733	56490	10.9418	0.00977411	0.1019	0.00111732	46.28	721.66	6.58155
68	2016	0.094	68.359	4.22477	17.8487	59027	10.9857	0.0103346	0.0982549	0.0040747	44.79	726.375	6.58807
68	2017	0.09	67.346	4.20984	17.7228	63433	11.0577	0.0109368	0.0994738	0.00245813	45.4934	727.368	6.58943
68	2018	0.06	70.023	4.24882	18.0525	64714	11.0777	0.0125562	0.158508	0.00408889	44.23	726.71	6.58853
68	2019	0.052	72.701	4.28636	18.3728	47248	10.7632	0.011888	0.155635	0.002915	38.9	726.066	6.58764
68	2020	0.065	72.701	4.28636	18.3728	50555	10.8308	0.017015	0.157165	0.00282885	39.05	706.095	6.55975
68	2021	0.078	72.701	4.28636	18.3728	54800	10.9114	0.022142	0.151844	0.0027427	38.91	700.283	6.55149
69	2010	0.054	64.892	4.17272	17.4116	76778	11.2487	0.0193202	0.0863503	0.00292032	55.9	492.278	6.19904
69	2011	0.026	72.509	4.28371	18.3502	75316	11.2294	0.0222462	0.0950238	0.00455685	53.97	491.576	6.19762
69	2012	0.018	72.434	4.28268	18.3413	92148	11.4312	0.0216045	0.104525	0.00434657	53.44	490.962	6.19637
69	2013	0.023	71.489	4.26954	18.229	100381	11.5167	0.0223512	0.103538	0.00451282	51.49	493.682	6.20189
69	2014	0.042	70.545	4.25625	18.1157	99392	11.5068	0.0222831	0.10056	0.00497601	48.56	486.459	6.18715
69	2015	0.025	69.6	4.24276	18.001	106922	11.5799	0.0232443	0.112734	0.00336247	47.38	487.321	6.18892
69	2016	0.057	69.845	4.24628	18.0309	114220	11.6459	0.0250508	0.102609	0.00439994	45.56	491.634	6.19773
69	2017	0.039	70.09	4.24978	18.0606	124463	11.7318	0.0247134	0.102354	0.00224182	44.9909	494.308	6.20316
69	2018	0.031	72.793	4.28762	18.3837	128774	11.7658	0.0155591	0.1255	0.00303361	43.97	496.033	6.20664
69	2019	0.017	75.495	4.32407	18.6975	104615	11.558	0.0284521	0.115789	0.00323878	40.36	498.103	6.21081
69	2020	0.03	75.495	4.32407	18.6975	103829	11.5505	0.0310405	0.116118	0.00339977	38.5	501.724	6.21805
69	2021	0.043	75.495	4.32407	18.6975	119200	11.6886	0.0336289	0.103256	0.00356076	39.12	502.517	6.21963
70	2010	0.098	66.555	4.19803	17.6234	36883	10.5155	0.0230713	0.104297	0.0026975	54.78	524.121	6.26172
70	2011	0.046	72.968	4.29002	18.4043	43205	10.6737	0.0202157	0.116797	0.00244745	54.42	527.094	6.26738
70	2012	0.039	73.626	4.299	18.4814	47851	10.7758	0.0196585	0.117849	0.00273224	53.53	529.974	6.27283
70	2013	0.073	72.376	4.28187	18.3345	51730	10.8538	0.0218766	0.122833	0.00180759	52.28	533.096	6.2787
70	2014	0.136	71.127	4.26447	18.1857	56349	10.9393	0.0218373	0.121026	0.00385944	50.37	535.734	6.28364
70	2015	0.078	69.877	4.24674	18.0348	58110	10.9701	0.0215649	0.132765	0.00360704	48.66	537.414	6.28677
70	2016	0.16	70.722	4.25876	18.137	62357	11.0406	0.0213211	0.135641	0.0024278	47.26	541.351	6.29407
70	2017	0.138	71.568	4.27065	18.2384	69062	11.1428	0.0210431	0.138495	0.00529363	47.9611	544.225	6.29936
70	2018	0.103	71.043	4.26329	18.1756	75329	11.2296	0.00637108	0.145	0.00268266	48.33	546.8	6.30408
70	2019	0.113	70.518	4.25587	18.1124	66313	11.1021	0.00661605	0.137196	0.00239091	42.68	549.06	6.30821
70	2020	0.122	70.518	4.25587	18.1124	67593	11.1213	0.01604	0.142839	0.00183402	42.07	552.97	6.3153
70	2021	0.131	70.518	4.25587	18.1124	74500	11.2186	0.025464	0.138224	0.00127713	40.87	553.286	6.31588
71	2010	0.186	65.71	4.18525	17.5163	23886	10.081	0.0092122	0.100172	0.00314106	50.26	584.583	6.3709
71	2011	0.076	72.322	4.28113	18.3281	27503	10.2221	0.00626775	0.107793	0.00269501	49.89	586.618	6.37437
71	2012	0.058	72.988	4.2903	18.4066	29808	10.3025	0.00493026	0.121557	0.00133565	48.57	588.559	6.37768
71	2013	0.077	72.045	4.27729	18.2952	30613	10.3292	0.00572955	0.127691	0.00385228	47.47	590.571	6.38109
71	2014	0.194	71.101	4.2641	18.1826	35032	10.464	0.00585526	0.134314	0.00443971	46.19	594.548	6.3878
71	2015	0.117	70.158	4.25075	18.0689	36656	10.5093	0.0023552	0.148243	0.00202497	44.83	599.825	6.39664
71	2016	0.224	70.481	4.25534	18.1079	38803	10.5663	0.00375568	0.150722	0.00351288	43.12	607.469	6.4093
71	2017	0.263	70.804	4.25992	18.1469	41227	10.6268	0.00284254	0.145153	0.00299824	43.5151	614.473	6.42076
71	2018	0.219	72.642	4.28554	18.3659	44534	10.704	0.0032784	0.146329	0.0022493	43	617.998	6.42649
71	2019	0.223	74.481	4.31054	18.5808	43213	10.6739	0.00580824	0.154515	0.00272155	37.88	620.499	6.43052
71	2020	0.161	74.481	4.31054	18.5808	43582	10.6824	0.0133703	0.164932	0.003861	36.55	641.615	6.46399
71	2021	0.099	74.481	4.31054	18.5808	49600	10.8117	0.0209324	0.159963	0.00500046	38.73	641.004	6.46304
72	2010	0.232	64.776	4.17094	17.3967	29772	10.3013	0.00483512	0.093444	0.00209369	54.26	538.223	6.28827
72	2011	0.053	71.149	4.26478	18.1883	34905	10.4604	0.00630183	0.0903951	0.00378558	54.33	541.023	6.29346
72	2012	0.046	72.526	4.28395	18.3522	39710	10.5894	0.00596933	0.108541	0.00255754	54.19	543.727	6.29845
72	2013	0.06	71.455	4.26907	18.2249	42497	10.6572	0.00540441	0.108652	0.00202143	52.9	547.589	6.30553
72	2014	0.112	70.385	4.25398	18.0964	45641	10.7286	0.00370426	0.106031	0.00726612	50.31	550.792	6.31136
72	2015	0.075	69.314	4.23865	17.9661	48062	10.7802	0.00268862	0.122802	0.00366911	49.36	554.383	6.31786
72	2016	0.168	70.348	4.25345	18.0919	50856	10.8368	0.00274004	0.11105	0.00487713	47.84	559.21	6.32653
72	2017	0.168	71.382	4.26805	18.2162	54222	10.9008	0.00279837	0.114755	0.00434492	47.7015	559.548	6.32713
72	2018	0.125	71.228	4.26589	18.1978	58252	10.9725	0.0040668	0.143114	0.00486351	47.71	560.919	6.32958
72	2019	0.124	71.075	4.26374	18.1794	52295	10.8647	0.00365264	0.144712	0.00302548	41.82	554.982	6.31893
72	2020	0.101	71.075	4.26374	18.1794	54872	10.9128	0.00595468	0.156285	0.00237342	40.14	541.726	6.29476
72	2021	0.078	71.075	4.26374	18.1794	62200	11.0381	0.00825672	0.150497	0.00172136	41.13	540.645	6.29276
73	2010	0.165	63.151	4.14553	17.1854	28464	10.2564	0.00419928	0.0891257	0.00215332	56.96	665.29	6.50022
73	2011	0.065	69.532	4.24179	17.9928	32968	10.4033	0.00381958	0.0903761	0.00313603	56.66	670.797	6.50847
73	2012	0.046	70.211	4.2515	18.0753	36573	10.5071	0.00338774	0.101083	0.00289655	55.26	676.225	6.51653
73	2013	0.031	69.712	4.24437	18.0147	39563	10.5856	0.00426742	0.109156	0.0025959	53.39	672.174	6.51052
73	2014	0.111	69.214	4.2372	17.9539	42482	10.6568	0.00259465	0.113639	0.00161212	51.86	679.879	6.52192
73	2015	0.073	68.715	4.22997	17.8926	44743	10.7087	0.00132817	0.130212	0.00332557	51.07	681.386	6.52413
73	2016	0.162	67.585	4.21339	17.7526	47624	10.7711	0.00156139	0.123823	0.00229245	49.48	687.529	6.5331
73	2017	0.157	66.456	4.19654	17.6109	49806	10.8159	0.00230747	0.126296	0.00372356	50.2424	689.847	6.53647
73	2018	0.093	67.654	4.21441	17.7612	51935	10.8577	0.00067598	0.189156	0.00318278	49.09	690.427	6.53731
73	2019	0.082	68.851	4.23194	17.9094	37129	10.5222	0.00221393	0.188987	0.00485706	35.7	690.658	6.53765
73	2020	0.072	68.851	4.23194	17.9094	38925	10.5694	0.00620483	0.201131	0.00196207	34.35	689.963	6.53664
73	2021	0.062	68.851	4.23194	17.9094	44400	10.701	0.0101957	0.191068	0.00307852	36.63	687.065	6.53243
74	2010	0.157	63.9	4.15732	17.2833	41661	10.6373	0.0135266	0.104313	0.00527919	54.61	415.366	6.02916
74	2011	0.067	70.666	4.25796	18.1303	48326	10.7857	0.0370539	0.110681	0.00598802	53.49	417.469	6.03421
74	2012	0.065	71.367	4.26784	18.2144	52591	10.8703	0.0171785	0.113995	0.00425151	52.6	419.429	6.03889
74	2013	0.083	70.596	4.25697	18.1218	56433	10.9408	0.00873335	0.116761	0.00367737	51.31	421.344	6.04345
74	2014	0.236	69.826	4.24601	18.0286	59557	10.9947	0.0103213	0.118498	0.00284402	50.3	418.656	6.03705
74	2015	0.145	69.055	4.2349	17.9344	61189	11.0217	0.0108481	0.131324	0.00237577	48.83	420.737	6.04201
74	2016	0.432	69.191	4.23687	17.9511	63745	11.0626	0.0110373	0.12753	0.00486618	46.26	424.226	6.05027
74	2017	0.354	69.327	4.23883	17.9677	66668	11.1075	0.00691159	0.126974	0.00547246	46.9909	426.548	6.05573
74	2018	0.251	69.614	4.24297	18.0028	67405	11.1185	0.00486659	0.148044	0.00301205	44.89	427.66	6.05833
74	2019	0.198	69.901	4.24708	18.0377	62639	11.0451	0.00609831	0.154056	0.00357569	42.37	427.715	6.05846
74	2020	0.208	69.901	4.24708	18.0377	63915	11.0653	0.0099152	0.178424	0.00207864	40.75	428.478	6.06024
74	2021	0.218	69.901	4.24708	18.0377	73100	11.1996	0.0137321	0.179822	0.0005816	42.2	428.489	6.06026
75	2010	0.127	63.535	4.15159	17.2357	14841	9.60515	0.00654172	0.152366	0.0013947	52.85	680.827	6.52331
75	2011	0.062	69.134	4.23605	17.9441	18746	9.83874	0.00333579	0.148764	0.00442478	54.55	682.196	6.52532
75	2012	0.047	69.475	4.24097	17.9858	21461	9.97399	0.00582916	0.157488	0.00248977	54.51	683.787	6.52765
75	2013	0.059	69.362	4.23934	17.972	21421	9.97213	0.00659135	0.156213	0.0025152	54.32	686.239	6.53123
75	2014	0.131	69.248	4.23769	17.9581	26446	10.1829	0.00603944	0.15457	0.00301724	53.58	694.18	6.54273
75	2015	0.085	69.135	4.23606	17.9442	28350	10.2524	0.00566765	0.166783	0.00395257	52.79	699.325	6.55012
75	2016	0.148	67.952	4.2188	17.7983	29904	10.3057	0.00649068	0.165455	0.00099387	51.27	709.387	6.5644
75	2017	0.142	66.768	4.20122	17.6503	32558	10.3908	0.00258215	0.180571	0.00155587	51.6079	718.717	6.57747
75	2018	0.072	68.239	4.22302	17.8339	35184	10.4683	0.0259569	0.176832	0.00372912	51	721.102	6.58078
75	2019	0.079	69.709	4.24433	18.0143	38867	10.5679	0.00391859	0.181526	0.00139451	42.63	722.476	6.58268
75	2020	0.083	69.709	4.24433	18.0143	39599	10.5866	0.00574277	0.181091	0.00148236	40.2	723.982	6.58477
75	2021	0.087	69.709	4.24433	18.0143	45200	10.7189	0.00756695	0.161571	0.00157021	41.56	718.42	6.57705
76	2010	0.213	72.568	4.28452	18.3572	103625	11.5485	0.0250582	0.0918476	0.00418256	37.24	1753.29	7.46925
76	2011	0.086	76.897	4.34247	18.857	97588	11.4885	0.0221992	0.0968262	0.00359668	36.84	1759.06	7.47253
76	2012	0.076	79.945	4.38134	19.1961	105909	11.5703	0.0220947	0.101832	0.0056109	34.84	1771.13	7.47937
76	2013	0.096	78.839	4.36741	19.0742	185338	12.1299	0.0192937	0.0920995	0.00320189	33.9	2030.96	7.61626
76	2014	0.151	77.733	4.35328	18.951	128478	11.7635	0.0187777	0.0890076	0.00341705	33.47	2109.32	7.65412
76	2015	0.102	76.627	4.33895	18.8265	136188	11.8218	0.0186378	0.0995953	0.00348979	31.64	2200.23	7.69632
76	2016	0.18	78.725	4.36596	19.0616	141933	11.8631	0.0193729	0.104729	0.00332942	29.42	2315.33	7.74731
76	2017	0.182	80.822	4.39225	19.2919	150678	11.9229	0.0197484	0.110007	0.0017137	27.9541	2408.89	7.78692
76	2018	0.08	80.501	4.38827	19.2569	155491	11.9543	0.019138	0.119328	0.00121139	27.27	2480.43	7.81619
76	2019	0.082	80.181	4.38429	19.222	156427	11.9603	0.0208555	0.120166	0.00190788	27.31	2526.06	7.83442
76	2020	0.093	80.181	4.38429	19.222	135047	11.8134	0.0197336	0.118016	0.00103292	26.34	2585.13	7.85753
76	2021	0.104	80.181	4.38429	19.222	151162	11.9261	0.0186118	0.107678	0.00015797	27.36	2039.12	7.62027
77	2010	0.067	68.049	4.22023	17.8103	22995	10.043	0.0210447	0.160441	0.00315657	41.78	153.707	5.03505
77	2011	0.047	72.146	4.27869	18.3072	28760	10.2667	0.0188117	0.178489	0.00330077	42.51	154.782	5.04202
77	2012	0.041	73.371	4.29553	18.4516	31702	10.3641	0.0119561	0.180851	0.0021322	41.87	155.798	5.04856
77	2013	0.052	71.633	4.27156	18.2462	30795	10.3351	0.0116099	0.187355	0.00565348	42.4	157.101	5.05689
77	2014	0.096	69.894	4.24698	18.0368	38386	10.5554	0.0105154	0.204992	0.00412221	40.56	157.985	5.0625
77	2015	0.048	68.156	4.2218	17.8236	39380	10.581	0.00260352	0.284972	0.00465203	37.48	153.951	5.03663
77	2016	0.11	67.112	4.20636	17.6935	41388	10.6307	0.00275965	0.257538	0.00390564	36.64	154.212	5.03833
77	2017	0.121	66.068	4.19068	17.5618	41961	10.6445	0.00286444	0.27426	0.00408942	33.8066	154.498	5.04018
77	2018	0.081	67.035	4.20521	17.6838	44971	10.7138	0.00362012	0.278665	0.00384143	33.51	154.666	5.04127
77	2019	0.089	68.001	4.21952	17.8044	43743	10.6861	0.00425006	0.290632	0.00461104	33.64	154.824	5.04229
77	2020	0.111	68.001	4.21952	17.8044	47441	10.7672	0.0104384	0.291355	0.00336526	34.37	155.074	5.0439
77	2021	0.133	68.001	4.21952	17.8044	54426	10.9046	0.0166266	0.261349	0.00211948	36.87	155.333	5.04557
78	2010	0.066	75.566	4.32501	18.7057	106880	11.5795	0.0303607	0.125659	0.0040025	47.21	5193.79	8.55522
78	2011	0.031	81.276	4.39785	19.3411	110421	11.6121	0.0258184	0.133405	0.00457581	46.44	5241.56	8.56437
78	2012	0.032	82.676	4.41493	19.4916	123247	11.7219	0.0254909	0.11601	0.0038249	44.31	5281.62	8.57199
78	2013	0.041	80.9	4.39321	19.3003	467749	13.0557	0.0233539	0.110989	0.00389747	43.43	5322.43	8.57969
78	2014	0.076	79.125	4.37103	19.1059	149495	11.915	0.0222831	0.128973	0.00466853	42.57	5398.14	8.59381
78	2015	0.084	77.349	4.34833	18.9079	157985	11.9703	0.0231208	0.191013	0.00500593	41.18	7081.67	8.86527
78	2016	0.088	79.741	4.37878	19.1737	167411	12.0282	0.0229409	0.203572	0.00352498	39.91	7487.98	8.92105
78	2017	0.072	82.133	4.40834	19.4335	183544	12.1202	0.0222195	0.197326	0.00335089	41.4321	7946.6	8.9805
78	2018	0.035	80.29	4.38564	19.2339	189568	12.1525	0.0224105	0.169498	0.00175681	41.13	8341.15	9.02896
78	2019	0.034	78.446	4.36241	19.0306	203489	12.2234	0.0200072	0.168668	0.00171141	38.98	8562.83	9.05519
78	2020	0.043	78.446	4.36241	19.0306	159309	11.9786	0.0215184	0.150982	0.0022568	37.78	8828.07	9.08569
78	2021	0.052	78.446	4.36241	19.0306	174628	12.0704	0.0230295	0.124008	0.00280219	36.98	8901.28	9.09395
79	2010	0.073	66.811	4.20187	17.6557	80697	11.2985	0.0685304	0.134015	0.00342691	54.77	905.782	6.8088
79	2011	0.027	74.872	4.31578	18.626	89794	11.4053	0.0614945	0.130387	0.00243132	54.41	909.307	6.81268
79	2012	0.023	76.617	4.33882	18.8254	95471	11.4666	0.0607346	0.133995	0.00496043	51.63	917.993	6.82219
79	2013	0.027	74.851	4.3155	18.6235	152512	11.935	0.0628606	0.141521	0.00452883	51.07	922.448	6.82703
79	2014	0.049	73.085	4.29162	18.418	116537	11.666	0.0635262	0.137339	0.00301255	50.27	936.137	6.84176
79	2015	0.038	71.319	4.26716	18.2087	124706	11.7337	0.0669729	0.175393	0.0035344	49.73	1100.64	7.00365
79	2016	0.046	71.564	4.27059	18.238	134546	11.8097	0.0684604	0.170087	0.00401464	48.5	1136.77	7.03595
79	2017	0.056	71.808	4.274	18.267	155502	11.9544	0.0614067	0.16777	0.00290738	48.116	1192.2	7.08355
79	2018	0.033	75.379	4.32253	18.6843	159428	11.9793	0.0543046	0.17798	0.00211387	49.19	1272.13	7.14845
79	2019	0.028	78.95	4.36881	19.0865	175533	12.0756	0.048671	0.178773	0.00182726	44.49	1342.85	7.20255
79	2020	0.034	78.95	4.36881	19.0865	145645	11.8889	0.0511358	0.194609	0.00209839	43.39	1410.69	7.25183
79	2021	0.04	78.95	4.36881	19.0865	159113	11.9774	0.0536005	0.190506	0.00236952	41.91	1429.97	7.26541
80	2010	0.059	67.082	4.20592	17.6897	23600	10.069	0.0143081	0.108117	0.00336035	56.1	2467.4	7.81092
80	2011	0.023	71.39	4.26816	18.2172	23596	10.0688	0.0174985	0.119288	0.00264667	50.93	2476.95	7.81478
80	2012	0.019	71.305	4.26697	18.207	26231	10.1747	0.00578131	0.121528	0.00254049	51.94	2491.13	7.82049
80	2013	0.028	70.332	4.25323	18.0899	28998	10.275	0.00586214	0.121858	0.00131861	52.22	2505.3	7.82617
80	2014	0.053	69.359	4.2393	17.9716	31201	10.3482	0.00637466	0.124943	0.00338357	52.64	2526.15	7.83445
80	2015	0.036	68.386	4.22517	17.852	33732	10.4262	0.00725726	0.150292	0.00230769	51.48	2494.83	7.82198
80	2016	0.064	69.243	4.23762	17.9574	37390	10.5292	0.00289986	0.140998	0.00262089	50.51	2498.67	7.82352
80	2017	0.08	70.101	4.24994	18.062	42029	10.6461	0.0102054	0.140038	0.00152181	50.306	2489.64	7.81989
80	2018	0.052	71.723	4.27281	18.2569	44672	10.7071	0.00253864	0.13068	0.00261438	50.8	2494.55	7.82187
80	2019	0.024	73.345	4.29517	18.4485	47669	10.772	0.00257862	0.143839	0.00179881	47.5	2497.83	7.82318
80	2020	0.037	73.345	4.29517	18.4485	49661	10.813	0.00078705	0.156473	0.00144058	47.75	2502.65	7.8251
80	2021	0.05	73.345	4.29517	18.4485	53251	10.8828	-0.00100452	0.15973	0.00108234	48.23	2509.03	7.82765
81	2010	0.285	68.689	4.22959	17.8894	93983	11.4509	0.023567	0.0641339	0.00249532	62.68	1895.5	7.54724
81	2011	0.088	72.569	4.28454	18.3573	91202	11.4208	0.0211463	0.062375	0.00546856	63.62	1903.9	7.55166
81	2012	0.078	77.243	4.34696	18.896	91259	11.4215	0.0224305	0.0653257	0.00301602	62.2	1912.01	7.55591
81	2013	0.085	75.131	4.31923	18.6558	183512	12.12	0.022271	0.0691357	0.00234547	61.92	1920.93	7.56057
81	2014	0.167	73.019	4.29072	18.4103	101617	11.529	0.0219234	0.0699087	0.00414708	61.84	1935.61	7.56818
81	2015	0.107	70.907	4.26137	18.1593	108299	11.5927	0.0184992	0.0986643	0.0050834	60.46	2275.78	7.73008
81	2016	0.174	71.499	4.26968	18.2302	115891	11.6604	0.0113271	0.0794687	0.00430395	59.63	2303.24	7.74207
81	2017	0.204	72.092	4.27794	18.3008	124324	11.7306	0.011663	0.0825988	0.00329268	57.7181	2369.82	7.77057
81	2018	0.117	74.09	4.30528	18.5354	127691	11.7574	0.0066601	0.0808427	0.00301138	56.5	2438.41	7.7991
81	2019	0.109	76.089	4.3319	18.7654	133850	11.8045	0.00470286	0.0876484	0.00288717	56.22	2483.44	7.8174
81	2020	0.109	76.089	4.3319	18.7654	114157	11.6453	0.00424526	0.0927328	0.00182778	56.35	2506.45	7.82662
81	2021	0.109	76.089	4.3319	18.7654	127978	11.7596	0.00378765	0.0875876	0.0007684	55.99	2531.1	7.83641
82	2010	0.133	64.444	4.1658	17.3539	37313	10.5271	0.0477829	0.0844494	0.00313537	55.54	468.259	6.14902
82	2011	0.061	68.428	4.22578	17.8572	41063	10.6229	0.0278422	0.089999	0.00400534	54.48	469.805	6.15232
82	2012	0.052	70.865	4.26078	18.1542	42028	10.6461	0.0292009	0.0993749	0.0020842	51.1	471.615	6.15616
82	2013	0.06	70.323	4.2531	18.0889	50895	10.8375	0.0285803	0.105201	0.00319586	50.65	473.183	6.15948
82	2014	0.143	69.781	4.24536	18.0231	46237	10.7415	0.0251807	0.112464	0.00254931	49.05	474.613	6.1625
82	2015	0.083	69.239	4.23756	17.9569	49608	10.8119	0.024452	0.128787	0.00256949	48.42	481.873	6.17768
82	2016	0.14	70.004	4.24855	18.0502	53374	10.8851	0.0130809	0.118186	0.00195918	47.58	485.902	6.18601
82	2017	0.122	70.768	4.25941	18.1425	59089	10.9868	0.0128237	0.121368	0.00169319	49.2504	489.244	6.19286
82	2018	0.075	72.458	4.28301	18.3441	63328	11.0561	0.0167531	0.125907	0.00237918	48.55	494.776	6.20411
82	2019	0.072	74.147	4.30605	18.5421	68194	11.1301	0.0180472	0.133717	0.00142066	42.98	499.973	6.21455
82	2020	0.081	74.147	4.30605	18.5421	66984	11.1122	0.0176885	0.138201	0.00091948	41.64	505.327	6.2252
82	2021	0.09	74.147	4.30605	18.5421	75056	11.226	0.0173298	0.128708	0.0004183	45.57	507.08	6.22867
83	2010	0.087	64.919	4.17314	17.4151	20081	9.90753	0.00176915	0.110535	0.00249549	41.11	528.148	6.26938
83	2011	0.027	69.59	4.24262	17.9998	24163	10.0926	0.00202057	0.109954	0.00361272	41.78	533.082	6.27868
83	2012	0.028	69.259	4.23785	17.9594	24531	10.1077	0.00296109	0.118245	0.0028585	38.87	536.098	6.28432
83	2013	0.03	68.791	4.23107	17.902	25622	10.1512	0.00396333	0.130644	0.00279467	39.53	540.465	6.29243
83	2014	0.057	68.322	4.22423	17.8441	31420	10.3552	0.00408625	0.126952	0.00675562	39.58	543.89	6.29875
83	2015	0.041	67.854	4.21736	17.7861	32933	10.4022	0.0041128	0.17778	0.00255211	38.15	526.944	6.26709
83	2016	0.076	67.9	4.21804	17.7918	35612	10.4804	0.00162226	0.153224	0.00388963	38.15	526.725	6.26668
83	2017	0.092	67.947	4.21873	17.7977	38508	10.5586	0.00194721	0.161277	0.00274402	37.7277	526.509	6.26627
83	2018	0.062	69.067	4.23508	17.9359	41107	10.6239	0.00187608	0.16348	0.00315706	36.12	526.456	6.26617
83	2019	0.063	70.187	4.25116	18.0724	41720	10.6387	0.00530656	0.164633	0.00283944	34.42	526.403	6.26607
83	2020	0.063	70.187	4.25116	18.0724	44408	10.7012	0.00803108	0.173725	0.00188679	33.94	526.336	6.26594
83	2021	0.063	70.187	4.25116	18.0724	50993	10.8394	0.0107556	0.161259	0.00093414	38.57	530.083	6.27303
84	2010	0.113	62.018	4.12742	17.0356	23961	10.0842	0.001406	0.0817601	0.00127199	39.59	509.88	6.23418
84	2011	0.033	69.181	4.23673	17.9499	29811	10.3026	0.00130744	0.09317	0.0004914	39.92	514.798	6.24378
84	2012	0.022	70.605	4.2571	18.1229	32678	10.3945	0.00260986	0.0995335	0.00242375	40.78	522.237	6.25812
84	2013	0.027	70.304	4.25283	18.0865	28498	10.2576	0.00328845	0.0999539	0.00137206	41.36	526.166	6.26562
84	2014	0.062	70.002	4.24852	18.0499	38951	10.5701	0.00407266	0.110819	0.00254925	41.5	529.357	6.27166
84	2015	0.034	69.701	4.24421	18.0134	40324	10.6047	0.00437811	0.139319	0.00332917	41.22	518.614	6.25116
84	2016	0.04	69.309	4.23857	17.9655	43211	10.6738	0.00190144	0.13354	0.00278759	40.15	519.576	6.25301
84	2017	0.042	68.917	4.2329	17.9175	47116	10.7604	0.00172185	0.132562	0.0034849	38.9536	523.748	6.26101
84	2018	0.022	69.831	4.24608	18.0292	49406	10.8078	0.00051725	0.13682	0.00260835	38.12	530.25	6.27335
84	2019	0.021	70.745	4.25908	18.1398	51119	10.8419	0.00054009	0.141043	0.00308024	34.59	535.772	6.28371
84	2020	0.035	70.745	4.25908	18.1398	53311	10.8839	0.00126246	0.140594	0.00334703	31.47	540.795	6.29304
84	2021	0.049	70.745	4.25908	18.1398	59897	11.0004	0.00198484	0.125463	0.00361381	35.67	543.146	6.29738
85	2010	0.153	65.561	4.18298	17.4973	27836	10.2341	0.0582198	0.132274	0.00253453	42.06	263.396	5.57366
85	2011	0.039	72.131	4.27848	18.3054	33642	10.4235	0.0501781	0.134264	0.00387886	44.34	265.355	5.58107
85	2012	0.042	72.324	4.28116	18.3283	36864	10.515	0.0497105	0.137921	0.00463822	45.77	267.43	5.58886
85	2013	0.049	71.111	4.26424	18.1838	38606	10.5612	0.0463011	0.139456	0.00316996	47.65	270.103	5.5988
85	2014	0.1	69.899	4.24705	18.0374	45795	10.7319	0.0443854	0.152935	0.00329218	50.01	271.019	5.60219
85	2015	0.057	68.686	4.22955	17.8891	48670	10.7928	0.0440877	0.158233	0.00350263	50.27	268.82	5.59404
85	2016	0.101	68.737	4.23029	17.8953	51178	10.8431	0.0118085	0.137052	0.00260454	47.96	269.794	5.59766
85	2017	0.144	68.788	4.23103	17.9016	51464	10.8486	0.005803	0.137994	0.00233281	36.5652	271.22	5.60293
85	2018	0.103	70.492	4.2555	18.1093	53267	10.8831	0.0283729	0.150177	0.00227531	35.18	273.033	5.60959
85	2019	0.109	72.196	4.27938	18.3131	53936	10.8956	0.0288605	0.15624	0.00238739	41.15	274.819	5.61611
85	2020	0.088	72.196	4.27938	18.3131	56318	10.9388	0.0025291	0.186267	0.00222753	39.03	276.465	5.62208
85	2021	0.067	72.196	4.27938	18.3131	64420	11.0732	-0.0238023	0.192274	0.00206766	41.55	277.321	5.62517
86	2010	0.057	63.518	4.15132	17.2335	43397	10.6781	0.0562552	0.10759	0.00209424	58.94	405.526	6.00519
86	2011	0.031	71.531	4.27013	18.234	45331	10.7217	0.048386	0.109228	0.00335224	58.44	408.391	6.01222
86	2012	0.033	73.285	4.29436	18.4415	50873	10.8371	0.0460682	0.116509	0.00263574	58.17	411.951	6.0209
86	2013	0.041	72.512	4.28375	18.3505	78086	11.2656	0.0424118	0.122748	0.0043225	57.89	459.246	6.12959
86	2014	0.083	71.74	4.27305	18.2589	63657	11.0613	0.0402472	0.126042	0.00427789	56.56	473.87	6.16093
86	2015	0.053	70.967	4.26222	18.1665	66231	11.1009	0.021918	0.157292	0.00388224	54.97	485.114	6.18438
86	2016	0.083	72.151	4.27876	18.3078	71605	11.1789	0.0222409	0.151532	0.00487617	53.85	495.972	6.20652
86	2017	0.103	73.335	4.29504	18.4474	80205	11.2923	0.0201561	0.147904	0.00793181	52.6604	504.275	6.22312
86	2018	0.073	73.897	4.30267	18.513	85418	11.3553	0.102391	0.135941	0.00562827	52.68	515.29	6.24473
86	2019	0.071	74.459	4.31025	18.5783	86043	11.3626	0.015383	0.146656	0.00335878	51.93	526.315	6.2659
86	2020	0.081	74.459	4.31025	18.5783	70191	11.159	0.0131868	0.150973	0.00160923	50.56	533.797	6.28001
86	2021	0.091	74.459	4.31025	18.5783	82367	11.3189	0.0109907	0.132567	0.00456302	53.31	534.432	6.28121
87	2010	0.057	68.669	4.2293	17.887	14736	9.59805	0.00989602	0.195727	0.0056719	41.19	267.548	5.5893
87	2011	0.02	72.116	4.27828	18.3037	16623	9.71854	0.00930475	0.21583	0.00537071	39.95	269.026	5.59481
87	2012	0.024	71.138	4.26462	18.187	17425	9.76566	0.0100512	0.237968	0.00623944	36.36	270.665	5.60088
87	2013	0.03	70.547	4.25628	18.1159	15238	9.63155	0.010303	0.260866	0.00293985	36.2	271.478	5.60388
87	2014	0.062	69.955	4.24785	18.0443	20529	9.92959	0.0102013	0.310106	0.00485987	37.31	272.514	5.60769
87	2015	0.032	69.364	4.23937	17.9722	22155	10.0058	0.0046276	0.398879	0.00202429	36.66	256.546	5.54731
87	2016	0.071	70.182	4.25109	18.0718	24032	10.0871	0.00362746	0.372925	0.00425213	35.3	254.497	5.53929
87	2017	0.085	71	4.26268	18.1704	24623	10.1114	0.00358801	0.363683	0.00257418	33.316	252.148	5.53001
87	2018	0.061	70.298	4.25274	18.0858	25367	10.1412	0.00299574	0.394889	0.00528196	32.13	249.305	5.51868
87	2019	0.055	69.596	4.24271	18.0006	27096	10.2071	0.00200678	0.373894	0.0037918	31.25	247.067	5.50966
87	2020	0.058	69.596	4.24271	18.0006	31011	10.3421	0.00119729	0.392685	0.00229305	30.38	244.004	5.49718
87	2021	0.061	69.596	4.24271	18.0006	33771	10.4274	0.00038779	0.385983	0.00079431	31.27	244.376	5.49871
88	2010	0.038	63.983	4.15862	17.2941	15787	9.66694	0.0414107	0.12419	0.00218414	45.73	604.111	6.40376
88	2011	0.007	64.414	4.16533	17.35	18682	9.83532	0.0357715	0.137953	0.00288832	46.96	607.503	6.40936
88	2012	0.011	66.988	4.20451	17.6779	20608	9.93343	0.0356945	0.143365	0.00243427	46.56	610.277	6.41391
88	2013	0.011	66.59	4.19855	17.6279	19030	9.85377	0.0140504	0.155272	0.00230681	46.99	613.813	6.41969
88	2014	0.02	66.193	4.19257	17.5777	23928	10.0828	0.0139495	0.171181	0.00113529	46.47	618.066	6.4266
88	2015	0.015	65.795	4.18654	17.5271	25283	10.1379	0.00813875	0.27769	0.00091241	45.76	569.496	6.34475
88	2016	0.011	66.107	4.19127	17.5668	27351	10.2165	0.00356212	0.245147	0.00337487	44.5	564.995	6.33682
88	2017	0.01	66.418	4.19597	17.6061	28628	10.2621	0.00793797	0.246082	0.00223031	45.08	560.22	6.32833
88	2018	0.007	65.871	4.1877	17.5368	30825	10.3361	0.00739023	0.250917	0.0025652	44.18	556.007	6.32078
88	2019	0.006	65.325	4.17937	17.4672	35958	10.4901	0.00515918	0.259159	0.00158653	37.33	552.615	6.31466
88	2020	0.013	65.325	4.17937	17.4672	41950	10.6442	0.0014692	0.237145	0.00189334	36.3	548.689	6.30753
88	2021	0.02	65.325	4.17937	17.4672	48191	10.7829	-0.00222079	0.197265	0.00220016	38.74	552.291	6.31407
89	2010	0.03	66.316	4.19443	17.5933	16301	9.69898	0.0240012	0.212934	0.00367647	51.45	188.974	5.24161
89	2011	0.012	70.927	4.26165	18.1617	19505	9.87843	0.0199299	0.211636	0.00225098	52.92	190.482	5.24956
89	2012	0.009	68.093	4.22087	17.8158	20536	9.92993	0.0202223	0.227372	0.00399401	51.86	192.29	5.259
89	2013	0.01	67.432	4.21112	17.7335	18846	9.84406	0.0192197	0.253723	0.00280112	49.55	194.046	5.2681
89	2014	0.019	66.77	4.20125	17.6505	25208	10.1349	0.0180693	0.2866	0.00496853	47.08	195.686	5.27651
89	2015	0.013	66.109	4.1913	17.567	26401	10.1812	0.0110901	0.349148	0.0024946	45.71	186.048	5.22601
89	2016	0.023	66.457	4.19656	17.6111	29205	10.2821	0.00702281	0.346727	0.00284128	43.55	184.7	5.21874
89	2017	0.016	66.806	4.20179	17.6551	30659	10.3307	0.00742644	0.292121	0.00476117	39.7945	183.587	5.21269
89	2018	0.012	67.668	4.21461	17.763	32530	10.3899	0.0434254	0.332616	0.00301122	38.33	182.635	5.20749
89	2019	0.011	68.531	4.22729	17.8699	34842	10.4586	0.00551497	0.345567	0.00450056	34.43	181.958	5.20377
89	2020	0.015	68.531	4.22729	17.8699	38802	10.5662	0.00585732	0.328057	0.00301545	34	181.146	5.19931
89	2021	0.019	68.531	4.22729	17.8699	44895	10.7121	0.00619967	0.275039	0.00153035	36.34	181.485	5.20117
90	2010	0.048	62.833	4.14048	17.1436	26694	10.1922	0.0219546	0.105566	0.00232143	42.45	304.843	5.7198
90	2011	0.017	69.261	4.23788	17.9596	31490	10.3574	0.0201557	0.111231	0.0021575	44.21	307.302	5.72783
90	2012	0.012	66.938	4.20377	17.6717	36096	10.4939	0.0108903	0.123709	0.00149009	46.1	310.458	5.73805
90	2013	0.015	66.53	4.19765	17.6203	36485	10.5047	0.00984695	0.117692	0.00232214	49.41	311.664	5.74193
90	2014	0.049	66.121	4.19149	17.5686	46938	10.7566	0.00616094	0.115862	0.00304944	48.03	314.171	5.74994
90	2015	0.029	65.713	4.1853	17.5167	49894	10.8177	0.00423379	0.154233	0.00222767	45.13	316.817	5.75833
90	2016	0.046	65.058	4.17528	17.433	50431	10.8284	0.0036537	0.173957	0.00267905	40.99	319.281	5.76607
90	2017	0.057	64.402	4.16514	17.3484	51720	10.8536	0.00240067	0.169099	0.00339861	36.9438	321.435	5.7728
90	2018	0.045	65.374	4.18012	17.4734	52969	10.8775	0.0374159	0.193722	0.00216594	34.36	323.358	5.77876
90	2019	0.025	66.345	4.19487	17.5969	50412	10.828	0.00187359	0.18762	0.00222519	34.53	325.659	5.78585
90	2020	0.034	66.345	4.19487	17.5969	52357	10.8658	0.00084436	0.183646	0.00234545	35.66	327.544	5.79162
90	2021	0.043	66.345	4.19487	17.5969	58235	10.9722	-0.00018488	0.169763	0.00246571	39.12	328.953	5.79592
91	2010	0.074	65.637	4.18414	17.507	28326	10.2515	0.0199175	0.153159	0.00263678	56.64	194.571	5.2708
91	2011	0.03	73.162	4.29268	18.4271	26957	10.202	0.0247551	0.157178	0.00460705	44.71	196.365	5.27997
91	2012	0.021	73.827	4.30172	18.5048	27320	10.2154	0.0186573	0.167795	0.00274103	40.64	197.836	5.28744
91	2013	0.025	72.61	4.2851	18.3621	26660	10.1909	0.011991	0.168844	0.00428104	39.41	199.154	5.29408
91	2014	0.064	71.392	4.26819	18.2174	31477	10.357	0.0116662	0.179154	0.0034379	41.17	200.63	5.30146
91	2015	0.042	70.175	4.25099	18.0709	33392	10.4161	0.00692024	0.231069	0.00370542	37.94	202.926	5.31284
91	2016	0.102	70.438	4.25473	18.1028	36136	10.495	0.00513019	0.216314	0.00555456	36.63	203.992	5.31808
91	2017	0.142	70.7	4.25845	18.1344	38135	10.5489	0.00661238	0.206591	0.00502907	34.1071	205.227	5.32411
91	2018	0.126	70.822	4.26017	18.149	40476	10.6085	0.00521378	0.217105	0.00452489	34.68	206.519	5.33039
91	2019	0.137	70.943	4.26188	18.1636	43770	10.6867	0.0052141	0.231906	0.00349127	33.25	207.754	5.33635
91	2020	0.173	70.943	4.26188	18.1636	44828	10.7106	0.00409234	0.231743	0.00471169	32.98	208.762	5.3412
91	2021	0.209	70.943	4.26188	18.1636	50572	10.8312	0.00297058	0.21341	0.00593211	39.56	209.23	5.34344
92	2010	0.29	65.823	4.18697	17.5307	66351	11.1027	0.0435477	0.0666684	0.00401929	50.89	3343.4	8.11474
92	2011	0.116	72.752	4.28706	18.3788	57470	10.959	0.0416073	0.072007	0.00326493	49.97	3355.61	8.11839
92	2012	0.099	73.818	4.3016	18.5038	58804	10.982	0.042452	0.0742908	0.00278773	47.42	3370.85	8.12292
92	2013	0.117	73.089	4.29168	18.4185	290477	12.5793	0.0444211	0.0774608	0.0021476	45.88	3912.68	8.27198
92	2014	0.239	72.361	4.28167	18.3327	70605	11.1649	0.0473056	0.0741205	0.00524003	47.51	4047.67	8.3059
92	2015	0.127	71.632	4.27154	18.2461	75616	11.2334	0.0528025	0.0872036	0.00218644	46.57	4063.29	8.30975
92	2016	0.239	71.41	4.26844	18.2196	82682	11.3228	0.0381957	0.0825364	0.00305623	46.48	4132.44	8.32662
92	2017	0.275	71.187	4.26531	18.1929	91329	11.4222	0.015307	0.0826376	0.00331418	48.3143	4220.27	8.34765
92	2018	0.16	73.392	4.29582	18.454	98939	11.5023	0.0101713	0.0867993	0.00242542	48.65	4242.83	8.35299
92	2019	0.115	75.597	4.32542	18.7092	112507	11.6308	0.00939191	0.0910887	0.00128056	56.54	4249.86	8.35464
92	2020	0.146	75.597	4.32542	18.7092	92176	11.4315	0.0082517	0.0870786	0.0011953	53.81	4261.49	8.35737
92	2021	0.177	75.597	4.32542	18.7092	103714	11.5494	0.00711149	0.0753212	0.00109582	58.21	4282.59	8.36231
93	2010	0.122	64.979	4.17406	17.4228	73348	11.203	0.0266895	0.0806475	0.00435194	58.04	1750.4	7.4676
93	2011	0.033	70.37	4.25377	18.0945	70014	11.1564	0.0215109	0.0915289	0.00462275	55.77	1761.38	7.47385
93	2012	0.03	71.708	4.2726	18.2551	77527	11.2584	0.021768	0.0933223	0.00346177	55.45	1768.54	7.47791
93	2013	0.04	70.791	4.25973	18.1453	171359	12.0515	0.0151694	0.0958109	0.00300903	55.47	1779.09	7.48386
93	2014	0.071	69.875	4.24671	18.0345	88682	11.3928	0.0148138	0.101242	0.0032967	55.29	1789.96	7.48995
93	2015	0.046	68.958	4.2335	17.9225	94030	11.4514	0.00945258	0.130623	0.00458631	54.24	2225.11	7.70756
93	2016	0.081	69.874	4.24669	18.0344	99471	11.5076	0.00983991	0.129626	0.00432	52.37	2285.26	7.73423
93	2017	0.075	70.791	4.25973	18.1453	105711	11.5685	0.0100252	0.154883	0.0038065	50.2861	2343.71	7.75949
93	2018	0.044	70.977	4.26236	18.1677	110585	11.6135	0.00960285	0.143396	0.00436104	49.01	2404.14	7.78495
93	2019	0.041	71.163	4.26497	18.19	92709	11.4372	0.0122696	0.131805	0.0027933	49.08	2459.7	7.8078
93	2020	0.107	71.163	4.26497	18.19	71478	11.1771	0.0128649	0.119188	0.00151029	49.4	2484.26	7.81773
93	2021	0.173	71.163	4.26497	18.19	80717	11.2987	0.0134602	0.0952088	0.00022728	49.41	2508.1	7.82728
94	2010	0.05	68.657	4.22912	17.8855	21663	9.98336	0.0135973	0.100614	0.0023893	55.31	849.378	6.7445
94	2011	0.014	69.186	4.2368	17.9505	24169	10.0928	0.012565	0.0986763	0.00306449	54.53	853.051	6.74882
94	2012	0.012	69.715	4.24442	18.0151	26252	10.1755	0.0126919	0.11125	0.00237643	55.01	858.233	6.75488
94	2013	0.015	67.847	4.21726	17.7852	29226	10.2828	0.00802064	0.110821	0.00280786	55.86	862.079	6.75935
94	2014	0.026	65.979	4.18934	17.5505	31302	10.3514	0.00788964	0.126131	0.00393771	54.83	864.717	6.7624
94	2015	0.017	64.111	4.16062	17.3107	33954	10.4328	0.00139883	0.165639	0.0010352	53.21	825.683	6.71621
94	2016	0.026	65.355	4.17983	17.471	36956	10.5175	0.00233235	0.154718	0.00265202	51.47	824.73	6.71506
94	2017	0.027	66.598	4.19867	17.6289	38241	10.5517	0.00236336	0.148666	0.00352882	49.918	823.525	6.71359
94	2018	0.015	69.063	4.23502	17.9354	40219	10.6021	0.00315841	0.184145	0.00230187	48.58	822.635	6.71251
94	2019	0.011	71.527	4.27007	18.2335	40664	10.6131	0.00257114	0.182058	0.00210118	48.88	821.011	6.71054
94	2020	0.012	71.527	4.27007	18.2335	42605	10.6597	0.00209001	0.197967	0.00178923	47.31	815.801	6.70417
94	2021	0.013	71.527	4.27007	18.2335	48468	10.7887	0.00160888	0.190524	0.00147728	48.35	814.775	6.70291
95	2010	0.04	64.218	4.16228	17.3246	17373	9.76267	0.00996269	0.0976296	0.00267857	57.36	1117.39	7.01875
95	2011	0.017	68.972	4.2337	17.9242	20780	9.94175	0.00900222	0.106513	0.00123482	59.95	1123.53	7.02423
95	2012	0.013	70.585	4.25682	18.1205	23532	10.0661	0.00858662	0.11444	0.00362833	61.52	1131.23	7.03106
95	2013	0.026	68.711	4.22991	17.8921	23504	10.0649	0.00851465	0.111744	0.00452971	63.15	1138.59	7.03755
95	2014	0.042	66.836	4.20224	17.6588	29600	10.2955	0.00824172	0.116788	0.00948905	61.67	1146.24	7.04424
95	2015	0.034	64.962	4.1738	17.4206	31255	10.3499	0.00129477	0.166354	0.00546075	59.6	1098.84	7.00201
95	2016	0.039	65.269	4.17852	17.46	33027	10.4051	0.00101675	0.147951	0.00410448	55.73	1095.16	6.99865
95	2017	0.035	65.577	4.18323	17.4994	32642	10.3934	0.00057061	0.154506	0.00901041	52.5099	1083.63	6.98807
95	2018	0.014	66.96	4.2041	17.6744	35358	10.4733	0.00049527	0.156704	0.00341131	52.17	1074.49	6.9796
95	2019	0.009	68.344	4.22455	17.8468	34471	10.4479	0.00058385	0.166528	0.00401551	38.96	1069.95	6.97537
95	2020	0.015	68.344	4.22455	17.8468	37495	10.532	0.0007657	0.178142	0.00297042	36.87	1059.41	6.96547
95	2021	0.021	68.344	4.22455	17.8468	40615	10.6119	0.00094755	0.176244	0.00192534	36.73	1066.6	6.97223
96	2010	0.055	67.273	4.20876	17.7137	16391	9.70449	0.0133862	0.174849	0.00307903	41.18	303.525	5.71546
96	2011	0.022	73.406	4.29601	18.4557	20302	9.91848	0.0122892	0.163712	0.0030248	42.47	305.613	5.72232
96	2012	0.018	72.848	4.28837	18.3902	22539	10.023	0.0123435	0.181494	0.00245313	44.18	310.405	5.73788
96	2013	0.016	71.918	4.27553	18.2801	20769	9.94122	0.0113623	0.182823	0.00328347	43.11	311.933	5.74279
96	2014	0.033	70.987	4.2625	18.1689	27252	10.2129	0.00983673	0.206186	0.00297992	44.11	314.01	5.74942
96	2015	0.016	70.057	4.24931	18.0566	29078	10.2777	0.00476077	0.225985	0.00437868	42.56	304.496	5.71866
96	2016	0.046	70.706	4.25853	18.1351	31502	10.3578	0.00363476	0.217383	0.00366251	41.38	305.69	5.72257
96	2017	0.065	71.354	4.26765	18.2129	32232	10.3807	0.00236106	0.22555	0.0031185	39.3798	305.802	5.72294
96	2018	0.04	71.376	4.26796	18.2155	33747	10.4266	0.00301128	0.251981	0.00317992	37.78	305.827	5.72302
96	2019	0.033	71.398	4.26827	18.2181	36354	10.5011	0.00332879	0.257368	0.00230548	31.03	306.136	5.72403
96	2020	0.049	71.398	4.26827	18.2181	42047	10.6465	0.00167176	0.262524	0.00280112	31.14	306.187	5.7242
96	2021	0.065	71.398	4.26827	18.2181	47788	10.7745	1.472e-05	0.248647	0.00329677	33.19	307.418	5.72821
97	2010	0.003	74.697	4.31344	18.6058	30329	10.3199	0.0814247	0.125117	0.00408744	24	887.709	6.78864
97	2011	0.002	79.255	4.37267	19.1202	35669	10.482	0.0368795	0.130523	0.00253165	24.94	909.892	6.81333
97	2012	0.003	79.641	4.37753	19.1628	38634	10.5619	0.0348926	0.132611	0.00138751	24.63	928.98	6.83409
97	2013	0.003	78.76	4.36641	19.0655	55499	10.9241	0.0350519	0.1334	0.00324842	23.99	985.51	6.89316
97	2014	0.006	77.878	4.35514	18.9673	49943	10.8186	0.0185567	0.138243	0.0013741	19.92	1028.81	6.93616
97	2015	0.004	76.997	4.34377	18.8683	52534	10.8692	0.0156127	0.149523	0.00282536	19.25	1054.96	6.96126
97	2016	0.004	76.359	4.33545	18.7961	56315	10.9387	0.00188865	0.153705	0.00348059	18.57	1082.99	6.98748
97	2017	0.006	75.722	4.32707	18.7235	61589	11.0282	0.00140029	0.139546	0.00388471	18.1378	985.727	6.89338
97	2018	0.003	76.125	4.33238	18.7695	66042	11.098	0.01111	0.155154	0.0027972	18.27	1162.73	7.05853
97	2019	0.004	76.528	4.33766	18.8153	72218	11.1874	0.0277071	0.158359	0.00264511	16.51	1207.4	7.09623
97	2020	0.006	76.528	4.33766	18.8153	63309	11.0558	0.0663456	0.171404	0.0021965	15.05	1260.52	7.13928
97	2021	0.008	76.528	4.33766	18.8153	71180	11.173	0.104984	0.16932	0.0023985	16.87	1269.87	7.14667
98	2010	0.001	76.177	4.33306	18.7754	46596	10.7493	0.0581615	0.224087	0.00201582	21.32	357.915	5.8803
98	2011	0.002	73.309	4.29468	18.4443	45421	10.7237	0.0512052	0.249831	0.00416345	22.14	368.407	5.90919
98	2012	0.002	74.697	4.31344	18.6058	46366	10.7443	0.0449707	0.254703	0.00291859	20.6	377.024	5.93231
98	2013	0.001	73.435	4.2964	18.4591	64395	11.0728	0.0401285	0.241661	0.0027088	19.76	425.013	6.05212
98	2014	0.001	72.172	4.27905	18.3103	54584	10.9075	0.0351398	0.260691	0.00311755	21.27	441.219	6.08954
98	2015	0.002	70.91	4.26141	18.1596	58486	10.9765	0.0214097	0.268173	0.00225499	20.54	452.525	6.11484
98	2016	0.001	71.13	4.26451	18.186	63273	11.0552	0.0290844	0.255072	0.00324475	19.86	467.821	6.14809
98	2017	0.002	71.349	4.26758	18.2123	69780	11.1531	0.00897556	0.238091	0.00257069	19.9791	486.58	6.1874
98	2018	0.003	73.055	4.29121	18.4145	77429	11.2571	0.0115378	0.287356	0.00306897	19.86	498.722	6.21205
98	2019	0.012	74.762	4.31431	18.6133	87105	11.3749	0.0266579	0.317744	0.00239553	16.57	514.308	6.24282
98	2020	0.008	74.762	4.31431	18.6133	68656	11.1369	0.0307156	0.287137	0.00185767	16.29	539.698	6.29101
98	2021	0.004	74.762	4.31431	18.6133	80327	11.2939	0.0347733	0.220228	0.00131982	14.97	549.651	6.30928

## Sheet: Central region data
id	year	epi	credit	lncredit	lncredit2	pgdp	lnpgdp	fdi	gov	er	ind	pd	lnpd
1	2010	0.16	73.851	4.30205	18.5076	50225	10.8243	0.0107909	0.104974	0.0119311	44.91	601.7	6.39976
1	2011	0.05	75.356	4.32222	18.6816	49292	10.8055	0.0210873	0.113168	0.00793542	45.63	606.089	6.40703
1	2012	0.041	75.342	4.32204	18.68	54440	10.9049	0.0213651	0.117248	0.00485334	44.8	609.091	6.41197
1	2013	0.051	74.623	4.31245	18.5972	65746	11.0936	0.0242366	0.127538	0.00477987	43.6	650.211	6.4773
1	2014	0.112	73.905	4.30278	18.5139	59023	10.9857	0.0261316	0.125458	0.00601395	40	660.265	6.49264
1	2015	0.053	73.186	4.293	18.4299	63483	11.0585	0.0193657	0.151072	0.0042886	37.3	675.379	6.51527
1	2016	0.071	73.167	4.29274	18.4277	68234	11.1307	0.0103859	0.141217	0.00467588	36.12	694.292	6.54289
1	2017	0.076	73.147	4.29247	18.4253	77536	11.2585	0.00213862	0.141641	0.0058548	37.6153	713.166	6.56971
1	2018	0.058	72.666	4.28587	18.3687	88272	11.3882	0.00166948	0.139648	0.00352526	37.05	731.962	6.59573
1	2019	0.064	72.185	4.27923	18.3118	90698	11.4153	0.00166376	0.152023	0.00379327	37.69	748.677	6.61831
1	2020	0.08	72.185	4.27923	18.3118	78734	11.2738	0.00169361	0.155865	0.00268393	36.21	769.796	6.64613
1	2021	0.096	72.185	4.27923	18.3118	95646	11.4684	0.00342	0.122811	0.00157459	41.25	780.28	6.65965
2	2010	0.294	68.337	4.22445	17.846	21369	9.9697	0.0152723	0.191004	0.00513274	48.69	235.327	5.46097
2	2011	0.074	74.083	4.30519	18.5346	25341	10.1402	0.00814267	0.200583	0.00361129	50.73	236.659	5.46662
2	2012	0.06	73.913	4.30289	18.5148	27815	10.2333	0.014243	0.202399	0.00335946	50.7	237.891	5.47181
2	2013	0.073	72.02	4.27694	18.2922	28707	10.2649	0.010534	0.241027	0.00612745	47.09	229.244	5.43479
2	2014	0.135	70.128	4.25032	18.0652	29607	10.2958	0.0111355	0.221406	0.00371058	44.47	228.306	5.43069
2	2015	0.074	68.235	4.22296	17.8334	30989	10.3414	0.0112935	0.276069	0.0032568	41.77	226.867	5.42436
2	2016	0.068	67.434	4.21115	17.7338	30046	10.3105	0.0130218	0.276749	0.00351269	36.52	225.572	5.41864
2	2017	0.085	66.632	4.19918	17.6332	32671	10.3942	0.0102441	0.29029	0.00560652	36.8531	224.188	5.41249
2	2018	0.072	66.936	4.20374	17.6714	36877	10.5153	0.00946547	0.26258	0.00252334	36.52	222.716	5.4059
2	2019	0.071	67.239	4.20825	17.7094	38122	10.5485	0.00366264	0.277121	0.00316764	37.2	221.868	5.40208
2	2020	0.083	67.239	4.20825	17.7094	43982	10.6915	0.00247994	0.283358	0.0051557	37.01	218.383	5.38625
2	2021	0.095	67.239	4.20825	17.7094	54391	10.904	0.00539	0.221352	0.00714376	42.47	218.239	5.38559
3	2010	0.114	66.171	4.19224	17.5749	31898	10.3703	0.00595161	0.137903	0.00345216	59.46	299.614	5.7025
3	2011	0.041	74.528	4.31117	18.5862	38500	10.5584	0.0221777	0.133937	0.00454324	59.44	300.709	5.70614
3	2012	0.032	72.446	4.28284	18.3427	43702	10.6851	0.0247235	0.146567	0.00374915	58.89	301.808	5.70979
3	2013	0.039	70.88	4.26099	18.156	46001	10.7364	0.0268253	0.140512	0.00571735	57.68	294.377	5.68486
3	2014	0.07	69.314	4.23865	17.9661	44382	10.7006	0.0274955	0.140943	0.00497297	54.63	293.76	5.68276
3	2015	0.044	67.748	4.21579	17.7729	42688	10.6617	0.0318895	0.169062	0.00521798	49.83	292.365	5.678
3	2016	0.116	67.072	4.20577	17.6885	44461	10.7024	0.0332146	0.153694	0.00388511	48.03	291.31	5.67439
3	2017	0.113	66.395	4.19562	17.6032	47790	10.7746	0.011555	0.157816	0.00338028	47.6917	290.101	5.67023
3	2018	0.065	67.51	4.21228	17.7433	51976	10.8585	0.00992121	0.168919	0.00383926	47.03	289.422	5.66788
3	2019	0.017	68.624	4.22864	17.8814	50775	10.8352	0.00185751	0.184287	0.00236901	45.53	289.148	5.66694
3	2020	0.042	68.624	4.22864	17.8814	56245	10.9375	0.00444328	0.208304	0.00608717	45.01	288.386	5.6643
3	2021	0.069	68.624	4.22864	17.8814	69731	11.1524	0.00857	0.140956	0.00980533	51.69	286.871	5.65903
4	2010	0.271	68.017	4.21976	17.8063	27642	10.2271	0.0102194	0.147643	0.00319234	65.38	240.163	5.48132
4	2011	0.106	74.158	4.3062	18.5433	36425	10.503	0.0109798	0.144454	0.0058235	67.89	241.338	5.4862
4	2012	0.086	71.761	4.27334	18.2614	39523	10.5846	0.0132696	0.151909	0.00268176	67.36	242.492	5.49097
4	2013	0.107	69.941	4.24765	18.0425	39343	10.5801	0.0145167	0.184356	0.00543872	65.01	235.517	5.46178
4	2014	0.259	68.121	4.22129	17.8193	39196	10.5763	0.0158754	0.183316	0.00407036	58.33	234.598	5.45787
4	2015	0.12	66.301	4.1942	17.5913	35029	10.4639	0.023509	0.202087	0.00391134	51.13	233.267	5.45218
4	2016	0.133	65.742	4.18574	17.5204	37063	10.5204	0.024835	0.184453	0.00248447	50.92	231.11	5.44289
4	2017	0.13	65.183	4.1772	17.449	42887	10.6663	0.0175794	0.181674	0.00406599	53.7004	230.208	5.43898
4	2018	0.088	66.65	4.19946	17.6354	47540	10.7693	0.0159239	0.196718	0.00166641	54.19	229.172	5.43447
4	2019	0.082	68.118	4.22124	17.8189	47219	10.7626	0.0171579	0.216175	0.00334594	53.35	228.278	5.43057
4	2020	0.088	68.118	4.22124	17.8189	53778	10.8926	0.0166259	0.231404	0.00209738	52.51	227.866	5.42876
4	2021	0.094	68.118	4.22124	17.8189	73001	11.1982	0.02083	0.168015	0.00084882	59.84	225.842	5.41984
5	2010	0.213	66.499	4.19719	17.6164	32337	10.384	0.0121325	0.122521	0.00479616	63.6	241.946	5.48871
5	2011	0.058	71.357	4.2677	18.2132	39205	10.5766	0.0157317	0.126525	0.00537897	65.46	242.499	5.491
5	2012	0.046	71.196	4.26544	18.194	44257	10.6978	0.0160646	0.128184	0.00371361	64.55	243.125	5.49358
5	2013	0.06	69.888	4.24689	18.0361	47119	10.7604	0.0170447	0.152451	0.0051353	62.45	237.429	5.46987
5	2014	0.124	68.579	4.22799	17.8759	44943	10.7132	0.0168595	0.156129	0.00484966	58.76	236.728	5.46691
5	2015	0.071	67.271	4.20873	17.7134	44994	10.7143	0.0153728	0.173147	0.00359389	55.4	235.565	5.46199
5	2016	0.211	66.898	4.20317	17.6666	45271	10.7204	0.0126675	0.164396	0.00458453	52.88	234.705	5.45833
5	2017	0.104	66.525	4.19758	17.6197	49487	10.8095	0.0117547	0.154934	0.00222253	53.2255	233.616	5.45368
5	2018	0.068	68.567	4.22781	17.8744	57819	10.9651	0.0139225	0.168997	0.00222717	53.1	233.093	5.45144
5	2019	0.043	70.608	4.25714	18.1233	57714	10.9633	0.0158757	0.18634	0.00315096	54.32	232.943	5.4508
5	2020	0.045	70.608	4.25714	18.1233	64966	11.0816	0.0153394	0.1992	0.00356252	53.51	232.826	5.45029
5	2021	0.047	70.608	4.25714	18.1233	87265	11.3767	0.02008	0.15274	0.00397408	60.36	232.215	5.44766
6	2010	0.147	65.377	4.18017	17.4738	41107	10.6239	0.014033	0.134495	0.00664109	56.56	160.804	5.08019
6	2011	0.055	69.168	4.23654	17.9483	49692	10.8136	0.0087517	0.134963	0.00442539	58.32	161.665	5.08553
6	2012	0.038	68.004	4.21957	17.8047	58205	10.9717	0.00839895	0.13777	0.0054923	59.18	162.541	5.09093
6	2013	0.049	66.974	4.2043	17.6762	58989	10.9851	0.00930427	0.150493	0.00628834	56.03	156.862	5.05536
6	2014	0.089	65.945	4.18882	17.5462	57368	10.9572	0.00944001	0.142577	0.00483279	54.09	155.836	5.0488
6	2015	0.044	64.915	4.17308	17.4146	51256	10.8446	0.00499997	0.153466	0.0062637	45.09	155.398	5.04599
6	2016	0.054	65.057	4.17526	17.4328	52010	10.8592	0.00711429	0.139054	0.00539392	43.05	154.52	5.04033
6	2017	0.068	65.198	4.17743	17.4509	55316	10.9208	0.00162282	0.144581	0.00411088	40.8638	153.617	5.03446
6	2018	0.056	66.6	4.1987	17.6291	59914	11.0007	0.00186295	0.163174	0.00483175	38.25	152.005	5.02391
6	2019	0.052	68.003	4.21955	17.8046	59552	10.9946	0.00318033	0.182569	0.00513113	39.82	150.922	5.01676
6	2020	0.053	68.003	4.21955	17.8046	74426	11.2176	0.00664929	0.180176	0.00426117	40	149.781	5.00917
6	2021	0.054	68.003	4.21955	17.8046	89299	11.3997	0.00684953	0.146023	0.00339121	45.39	149.675	5.00847
7	2010	0.163	64.956	4.17371	17.4199	24275	10.0972	0.00579253	0.157808	0.00633823	54.76	198.392	5.29024
7	2011	0.187	72.443	4.2828	18.3424	27300	10.2146	0.00472092	0.173211	0.00514359	54.82	199.489	5.29576
7	2012	0.05	70.214	4.25155	18.0757	30093	10.312	0.00768076	0.181172	0.00316302	54.58	200.512	5.30087
7	2013	0.661	69.204	4.23706	17.9527	30977	10.341	0.0111513	0.208988	0.00622825	52.42	200.493	5.30078
7	2014	0.132	68.195	4.22237	17.8284	31434	10.3556	0.0208258	0.208253	0.00580742	47.45	202.637	5.31142
7	2015	0.075	67.185	4.20745	17.7026	31434	10.3556	0.022075	0.230534	0.00546629	43.79	202.973	5.31307
7	2016	0.082	67.555	4.21294	17.7489	32646	10.3935	0.0230541	0.226532	0.00449557	42.95	202.936	5.31289
7	2017	0.081	67.924	4.21839	17.7948	38274	10.5525	0.0202802	0.217074	0.00312883	46.3053	204.234	5.31926
7	2018	0.03	67.418	4.21091	17.7318	42910	10.6669	0.0159455	0.222876	0.00492351	47.53	204.875	5.3224
7	2019	0.033	66.912	4.20338	17.6684	43125	10.6719	0.00984265	0.256324	0.00440658	44.81	205.893	5.32736
7	2020	0.039	66.912	4.20338	17.6684	43546	10.6816	0.0114559	0.272437	0.00368533	45.47	206.222	5.32896
7	2021	0.045	66.912	4.20338	17.6684	54456	10.9051	0.01558	0.19898	0.00296408	51.14	206.805	5.33178
8	2010	0.262	67.867	4.21755	17.7877	16175	9.69122	0.00453655	0.162496	0.0040123	44.15	362.402	5.89275
8	2011	0.062	74.062	4.3049	18.5322	19733	9.89005	0.0127604	0.162799	0.00236275	48.6	364.344	5.8981
8	2012	0.054	73.08	4.29155	18.4174	20628	9.9344	0.0120095	0.180264	0.00366885	46.07	366.306	5.90347
8	2013	0.071	70.66	4.25788	18.1295	21841	9.99154	0.00073387	0.201002	0.00484148	44.35	351.834	5.86316
8	2014	0.206	68.24	4.22303	17.834	22940	10.0406	0.00084752	0.198688	0.00577145	41.34	350.141	5.85834
8	2015	0.107	65.82	4.18692	17.5303	22304	10.0125	0.00092576	0.235898	0.00165963	37.52	347.237	5.85001
8	2016	0.155	65.796	4.18656	17.5273	23106	10.0478	0.00121125	0.235487	0.00356322	36.31	344.652	5.84253
8	2017	0.188	65.772	4.18619	17.5242	25115	10.1312	0.00352927	0.226757	0.00325184	36.4176	342.334	5.83579
8	2018	0.175	65.436	4.18107	17.4814	28229	10.2481	0.00109586	0.22381	0.00270869	36.83	339.669	5.82797
8	2019	0.194	65.1	4.17592	17.4383	29126	10.2794	0.00078254	0.240862	0.003003	34.6	337.667	5.82206
8	2020	0.255	65.1	4.17592	17.4383	34383	10.4453	0.00142287	0.254106	0.00381282	34.13	336.43	5.81839
8	2021	0.316	65.1	4.17592	17.4383	43201	10.6736	0.00122	0.193658	0.00462265	39.7	333.723	5.81031
9	2010	0.09	65.213	4.17766	17.4528	14193	9.5605	0.00223455	0.293925	0.00325733	44.59	122.223	4.80585
9	2011	0.051	70.236	4.25186	18.0783	18019	9.79918	0.00195437	0.27448	0.00574863	51.56	122.827	4.81077
9	2012	0.037	69.525	4.24169	17.9919	20081	9.90753	0.00199558	0.292343	0.00485057	51.61	123.395	4.81539
9	2013	0.05	69.024	4.23445	17.9306	21052	9.95475	0.00046728	0.32558	0.00439739	50.01	117.465	4.76614
9	2014	0.121	68.522	4.22715	17.8688	21796	9.98948	0.00390054	0.314478	0.00381971	47.54	115.878	4.75254
9	2015	0.066	68.021	4.21982	17.8069	21731	9.98649	0.00391312	0.355252	0.00363993	44.7	114.453	4.74016
9	2016	0.216	67.894	4.21795	17.7911	22747	10.0322	0.00308029	0.345676	0.00280936	44.11	113.135	4.72858
9	2017	0.093	67.767	4.21608	17.7753	27665	10.2279	0.00335393	0.33237	0.00324914	49.203	111.758	4.71634
9	2018	0.061	66.742	4.20083	17.647	31209	10.3485	0.00313432	0.317227	0.00252647	48.23	109.903	4.6996
9	2019	0.075	65.716	4.18534	17.5171	31573	10.3601	0.00206955	0.374129	0.00266362	43.47	108.154	4.68356
9	2020	0.122	65.716	4.18534	17.5171	35294	10.4715	0.00396245	0.391309	0.00440098	43.38	106.693	4.66996
9	2021	0.169	65.716	4.18534	17.5171	50290	10.8256	0.00332	0.292696	0.00613833	50.52	105.883	4.66234
10	2010	0.214	64.742	4.17041	17.3923	20851	9.94516	0.00589916	0.179482	0.0058033	58.34	213.102	5.36177
10	2011	0.062	72.102	4.27808	18.302	26220	10.1743	0.00513551	0.164715	0.00454363	63.04	214.303	5.36739
10	2012	0.732	69.478	4.24101	17.9862	28031	10.2411	0.00703635	0.182368	0.00638144	62.14	215.401	5.3725
10	2013	0.07	68.702	4.22978	17.891	28663	10.2634	0.00702356	0.216736	0.00612171	59.86	207.108	5.33324
10	2014	0.148	67.925	4.2184	17.7949	27557	10.224	0.00755066	0.233326	0.00547474	54.33	205.439	5.32515
10	2015	0.075	67.149	4.20691	17.6981	26239	10.175	0.00840031	0.24763	0.00583897	48.53	203.823	5.31725
10	2016	0.229	67.266	4.20865	17.7128	27102	10.2074	0.00918267	0.258019	0.00681844	46.56	202.403	5.31026
10	2017	0.32	67.383	4.21039	17.7274	29539	10.2935	0.00910652	0.253227	0.00584212	46.2954	200.785	5.30224
10	2018	0.284	66.429	4.19613	17.6075	32066	10.3756	0.00859685	0.267994	0.005841	45.89	198.652	5.29156
10	2019	0.288	65.475	4.18167	17.4864	32250	10.3813	0.00043822	0.283906	0.00380189	43.25	197.031	5.28336
[truncated: 1,154 more rows]

## Sheet: Western region data
id	year	epi	credit	lncredit	lncredit2	pgdp	lnpgdp	fdi	gov	tl	er	ind	pd	lnpd
[truncated: 864 more rows]

[truncated: 4 more sheets: Matrix(W1), Matrix(W2), Matrix(W3), Matrix(W4)]
